# Supplementary material for: Cfp1 is required for gene expression-dependent H3K4 trimethylation and H3K9 acetylation in embryonic stem cells
Source: Genome Biol. 2014 Sep 4;15(9):451. doi: 10.1186/s13059-014-0451-x (PMC4189735; doi:10.1186/s13059-014-0451-x)
Supplement: Additional file 2: Table S1. — Differentially expressed genes comparing WT versus WT doxorubicin-treated cells (P > 0.05, fold change ≥2.5). [file 13059_2014_451_MOESM2_ESM.xls]

## Sheet: DE genes p<0.05 FC2.5 or more
Additional File 2. Table S1.
Differentially expressed genes comparing wt vs. wt Dox (p>0.05, Fold change 2.5 or more)
						wt_vs_wtDoxo		Cfp1null_vs_Cfp1nullDoxo
Ensembl gene ID	Chr	Start	End	Strand	Gene name	log2FoldChange	adjusted pval	log2FoldChange	adjusted pval
ENSMUSG00000061126	chr17	32605404	32630265	+	Cyp4f39	6.50685	2.3e-22	3.58334	5.41e-10
ENSMUSG00000040533	chr4	130500300	130511390	+	Matn1	6.26932	1.75e-17	3.2798	7.93e-07
ENSMUSG00000054901	chr17	80706747	80788028	+	Arhgef33	6.03257	4.75e-48	3.60502	6.64e-29
ENSMUSG00000030217	chr6	136796972	136806254	-	Art4	5.91557	2.23e-45	5.95791	2e-49
ENSMUSG00000002020	chr12	86124162	86217482	-	Ltbp2	5.85588	4.88e-44	4.82901	1.1e-34
ENSMUSG00000040866	chr7	19640039	19659796	+	Rsph6a	5.70404	1.68e-19	4.03526	9.83e-12
ENSMUSG00000008193	chr7	51781365	51787441	-	Spib	5.61868	1.14e-16	4.73964	3.36e-11
ENSMUSG00000024912	chr19	5447703	5455945	+	Fosl1	5.58088	6.36e-60	5.14414	9.28e-55
ENSMUSG00000091712	chr16	5147202	5184027	+	Sec14l5	5.53782	5.64e-23	4.427	4.1e-17
ENSMUSG00000028600	chr4	107687396	107704942	-	Podn	5.52087	4.75e-44	4.65353	3.89e-40
ENSMUSG00000049281	chr9	40076801	40099203	+	Scn3b	5.42333	6.49e-76	3.69085	2.56e-44
ENSMUSG00000052087	chr13	55471093	55486048	+	Rgs14	5.41344	1.38e-43	5.41678	2.11e-45
ENSMUSG00000035279	chr7	4877446	4896423	+	A430110N23Rik	5.39047	2.13e-23	5.07124	3.56e-23
ENSMUSG00000036718	chr5	140182647	140212290	-	Micall2	5.37892	1.57e-31	4.33732	7.67e-24
ENSMUSG00000016349	chr2	180882358	180891719	-	Eef1a2	5.19596	4.23e-27	6.21734	2.06e-34
ENSMUSG00000029055	chr4	154357224	154430893	-	Plch2	5.17199	2.72e-32	5.25418	4.67e-35
ENSMUSG00000046056	chr7	31536490	31541152	+	Sbsn	5.1456	1.65e-24	4.68227	1.09e-22
ENSMUSG00000028860	chr4	132809005	132819028	-	Sytl1	5.12992	2.42e-44	4.426	5.99e-38
ENSMUSG00000024497	chr18	42554193	42556903	+	Pou4f3	5.03265	6.49e-36	5.31252	3.1e-32
ENSMUSG00000074796	chr2	130509849	130523255	-	Slc4a11	4.97551	2.59e-71	3.75483	1.29e-47
ENSMUSG00000052221	chr12	77518586	77540460	+	Ppp1r36	4.97435	2.4e-14	5.05423	1.68e-15
ENSMUSG00000010651	chr9	119057141	119066211	-	Acaa1b	4.89967	1.94e-40	4.25334	1.56e-33
ENSMUSG00000039238	chr11	121372292	121380647	-	Zfp750	4.88743	2.81e-22	2.21685	1.02e-06
ENSMUSG00000024897	chr19	23833366	24024087	+	Apba1	4.8832	1.13e-13	3.38605	4.35e-08
ENSMUSG00000073805	chr7	142073609	142130113	-	Fam196a	4.77659	7.84e-51	5.34806	1.48e-58
ENSMUSG00000000126	chr11	59120430	59147054	+	Wnt9a	4.76432	2.76e-40	5.43849	6.04e-50
ENSMUSG00000029026	chr4	153430358	153514317	-	Trp73	4.75869	7.3e-24	4.00853	1.02e-18
ENSMUSG00000010051	chr9	107479258	107485174	+	Hyal1	4.731	2.44e-40	3.12815	1.33e-21
ENSMUSG00000036545	chr11	50415586	50621075	+	Adamts2	4.71877	4.95e-28	4.56271	1.3e-27
ENSMUSG00000038756	chr11	95995100	96026765	+	Ttll6	4.69391	6.84e-28	1.93142	3.18e-07
ENSMUSG00000032128	chr9	37223254	37240760	-	Robo3	4.69274	1.38e-35	4.13904	1.74e-32
ENSMUSG00000053199	chr9	51573442	51661961	+	Arhgap20	4.68432	9.92e-51	4.36955	4.76e-51
ENSMUSG00000042251	chr1	133693958	133718050	+	Pm20d1	4.67296	2.34e-39	3.72289	5.6e-30
ENSMUSG00000040723	chr1	167579076	167638225	-	Rcsd1	4.641	4.6e-34	4.49153	1.74e-32
ENSMUSG00000036596	chr5	35844864	35868347	-	Cpz	4.61418	1.58e-09	3.29489	2.63e-06
ENSMUSG00000032572	chr9	105891785	105999114	-	Col6a4	4.5829	1.55e-52	4.01225	9.42e-46
ENSMUSG00000055632	chr2	31169935	31316258	+	Hmcn2	4.55269	5.22e-24	2.97299	6.07e-14
ENSMUSG00000024347	chr18	36124484	36174369	+	Psd2	4.53796	2.11e-11	4.43078	1.12e-11
ENSMUSG00000038167	chr6	125312678	125330811	-	Plekhg6	4.53392	1.21e-23	4.22452	1.49e-21
ENSMUSG00000032122	chr9	37036734	37063323	-	Slc37a2	4.46975	1.44e-48	3.62468	1.06e-37
ENSMUSG00000055333	chr11	55064111	55150066	-	Fat2	4.41688	2.89e-34	4.21955	4.6e-36
ENSMUSG00000023333	chr9	77899765	77913431	+	Gcm1	4.3806	2.03e-39	3.41448	3.49e-25
ENSMUSG00000022840	chr16	35154963	35305823	+	Adcy5	4.36997	5.71e-36	3.23983	1.53e-24
ENSMUSG00000044313	chr3	101616999	101652882	-	Mab21l3	4.36164	1.94e-40	3.09104	1.36e-25
ENSMUSG00000045211	chr14	70977654	70982378	+	Nudt18	4.35957	1e-08	4.04835	2.88e-08
ENSMUSG00000004105	chr2	33071589	33103237	+	Angptl2	4.3546	8.32e-28	3.2322	5.95e-15
ENSMUSG00000038963	chr2	180190950	180209572	+	Slco4a1	4.35231	4.12e-46	3.36895	6.95e-33
ENSMUSG00000025701	chr6	116360095	116411196	-	Alox5	4.27553	6.04e-19	4.49117	1.32e-20
ENSMUSG00000046818	chr3	137284576	137291297	+	Ddit4l	4.25949	9.1e-53	4.11117	1.88e-50
ENSMUSG00000045730	chr18	62337471	62339613	-	Adrb2	4.24929	2.59e-42	3.02941	1.74e-26
ENSMUSG00000079334	chr9	107481218	107486379	+	Nat6	4.24355	4.12e-19	2.59095	6.45e-09
ENSMUSG00000041757	chr1	135142674	135200012	+	Plekha6	4.23994	2.55e-38	4.06302	1.19e-39
ENSMUSG00000034664	chr11	102314611	102331436	-	Itga2b	4.21277	4.92e-28	4.62411	4.67e-37
ENSMUSG00000024524	chr18	67247990	67386446	+	Gnal	4.2094	3.11e-41	2.78267	2.54e-24
ENSMUSG00000028799	chr4	128450332	128483289	-	Zfp362	4.1904	6.41e-33	3.81487	8.58e-30
ENSMUSG00000026170	chr1	74760148	74784464	+	Cyp27a1	4.18456	3e-28	4.51432	5.76e-30
ENSMUSG00000025582	chr11	119400033	119409067	-	Nptx1	4.15662	3.06e-32	3.36855	4.68e-25
ENSMUSG00000026173	chr1	74589462	74614368	+	Plcd4	4.15358	3.69e-19	3.2865	1.25e-14
ENSMUSG00000029166	chr5	31117014	31168479	+	Mapre3	4.15288	3.82e-09	4.42105	1.85e-10
ENSMUSG00000026114	chr1	37275181	37320229	+	Cnga3	4.13822	2.18e-38	4.07254	1.06e-37
ENSMUSG00000006411	chr1	173300230	173318729	+	Pvrl4	4.10464	2.24e-33	3.75272	7.66e-32
ENSMUSG00000028838	chr4	133912287	133939765	-	Extl1	4.09636	1.95e-06	2.81441	0.000554733
ENSMUSG00000029468	chr5	123093920	123141441	+	P2rx7	4.09169	6.66e-42	2.89296	9.97e-25
ENSMUSG00000037321	chr17	34324498	34334170	+	Tap1	4.07023	2.67e-41	4.23708	5.24e-42
ENSMUSG00000044216	chr15	79314148	79335671	-	Kcnj4	4.06566	1.12e-29	4.8626	1.55e-37
ENSMUSG00000026831	chr2	28317521	28321852	-	1700007K13Rik	4.04062	4.8e-42	3.10992	7.98e-30
ENSMUSG00000072812	chr12	114010405	114040868	-	Ahnak2	4.02488	0.000573289	3.4496	0.00247129
ENSMUSG00000040350	chr11	48639642	48665711	+	Trim7	4.01476	1.33e-32	3.43275	1.58e-27
ENSMUSG00000034282	chr11	116081873	116099391	-	Evpl	3.99211	6.15e-15	4.7641	1.28e-19
ENSMUSG00000040483	chr11	72115131	72127235	+	Xaf1	3.99019	1.9e-41	2.21245	9.75e-17
ENSMUSG00000030761	chr7	105199570	105268034	-	Myo7a	3.97951	7.32e-37	0.945751	0.000501946
ENSMUSG00000054679	chr4	33295966	33320315	+	Srsf12	3.97097	2.88e-33	3.19736	3.85e-24
ENSMUSG00000061462	chr11	58807758	58949904	-	Obscn	3.95988	3.75e-11	4.67228	4.87e-15
ENSMUSG00000074923	chr2	118489039	118523756	+	Pak6	3.95712	1.83e-35	4.47913	1.73e-39
ENSMUSG00000042564	chr15	79440006	79489386	-	4933432B09Rik	3.93737	3.57e-29	3.90984	1.12e-31
ENSMUSG00000020758	chr11	115836023	115869726	+	Itgb4	3.92376	3.64e-32	3.40291	4.33e-27
ENSMUSG00000028610	chr4	107348895	107356835	-	Dmrtb1	3.92144	2.85e-27	3.4622	4.22e-22
ENSMUSG00000067586	chr13	51503987	51518166	+	S1pr3	3.91064	1.72e-25	4.06928	4.86e-27
ENSMUSG00000034427	chr11	115722926	115753917	+	Myo15b	3.89574	4.89e-19	2.87597	4.55e-13
ENSMUSG00000019194	chr7	31901544	31911964	-	Scn1b	3.89494	2.46e-34	3.6527	8.96e-33
ENSMUSG00000037509	chr1	34778769	34870154	+	Arhgef4	3.89471	3.27e-44	4.58127	3.8e-58
ENSMUSG00000056972	chr7	69521865	69526526	+	Magel2	3.89136	3.11e-31	3.84252	4.87e-31
ENSMUSG00000028950	chr4	151402023	151412677	-	Tas1r1	3.88178	1.98e-30	3.20161	5.72e-22
ENSMUSG00000027230	chr2	91822485	91864659	-	Creb3l1	3.86482	0.00158597	3.65193	0.00203734
ENSMUSG00000078234	chr4	139516135	139523941	-	Klhdc7a	3.84585	0.000111716	3.40142	0.000387583
ENSMUSG00000034227	chr11	116192018	116196713	-	Foxj1	3.83003	5.81e-19	4.61942	2.62e-25
ENSMUSG00000038776	chr1	182906286	182951035	-	Ephx1	3.82314	1.4e-18	3.34659	3.87e-16
ENSMUSG00000036687	chr5	140278439	140295871	-	Tmem184a	3.81325	1.25e-21	3.01827	7.01e-14
ENSMUSG00000037280	chr15	100522244	100559807	-	Galnt6	3.76597	1.4e-43	1.74425	2.42e-12
ENSMUSG00000038271	chr6	125095259	125111800	+	Iffo1	3.75968	1.74e-42	2.5119	2.52e-22
ENSMUSG00000021364	chr13	41277864	41315774	-	Elovl2	3.74484	1.21e-15	3.74749	1.09e-15
ENSMUSG00000055707	chr8	72974127	73000842	-	Klhl26	3.74221	1.11e-06	3.77059	6.32e-07
ENSMUSG00000025473	chr7	147164831	147178461	-	Adam8	3.73793	3.15e-33	2.54082	2.54e-19
ENSMUSG00000031790	chr8	97876168	97898193	+	Mmp15	3.73595	1.41e-36	3.44697	4.13e-33
ENSMUSG00000028979	chr4	147976663	147989608	+	Masp2	3.73449	3.36e-06	2.7292	0.000444505
ENSMUSG00000003134	chr1	39428344	39535592	-	Tbc1d8	3.71573	4.61e-29	3.36723	9.38e-26
ENSMUSG00000032363	chr9	90057816	90102909	+	Adamts7	3.71432	7.24e-34	3.39324	9.5e-30
ENSMUSG00000032648	chr19	6384399	6398459	+	Pygm	3.71304	1.43e-16	2.33722	6.25e-08
ENSMUSG00000041889	chr1	137267634	137271814	-	Shisa4	3.70147	4.92e-28	3.90097	1.83e-29
ENSMUSG00000091586	chr17	32643407	32665839	+	Cyp4f17	3.70004	1.99e-28	3.34891	3.87e-25
ENSMUSG00000039787	chr2	29724684	29738360	+	Cercam	3.69876	2.3e-37	2.93269	1.25e-26
ENSMUSG00000032373	chr9	66561493	66614652	+	Car12	3.68479	1.47e-22	2.43124	2.43e-12
ENSMUSG00000000308	chr2	121183450	121189473	+	Ckmt1	3.68448	4.21e-11	3.13194	9.94e-09
ENSMUSG00000056656	chr15	77578229	77585678	-	Apol8	3.6738	3.68e-23	3.66703	3.49e-23
ENSMUSG00000034258	chr12	87087489	87154535	+	Mfsd7c	3.66837	6.25e-16	2.34513	4.4e-08
ENSMUSG00000031666	chr8	93593956	93647743	+	Rbl2	3.63093	2.38e-43	3.06827	7.46e-34
ENSMUSG00000005237	chr11	69234311	69362612	-	Dnahc2	3.62749	5.8e-10	2.97826	4.03e-08
ENSMUSG00000078776	chr7	28914485	28949830	+	9530053A07Rik	3.6228	7.44e-27	2.66415	2.65e-18
ENSMUSG00000030554	chr7	74875047	74904628	-	Synm	3.62124	1.38e-43	3.83921	5.52e-48
ENSMUSG00000073538	chr1	155251957	155255726	-	E330020D12Rik	3.6122	1.31e-25	2.67531	1.96e-15
ENSMUSG00000018566	chr11	69756045	69761690	-	Slc2a4	3.60663	8.96e-27	4.56947	4.85e-42
ENSMUSG00000078202	chr2	25036278	25038850	+	Nrarp	3.58425	2.72e-31	4.87769	5.87e-47
ENSMUSG00000034930	chr6	83085457	83102573	+	Rtkn	3.58345	1.84e-16	2.60236	5.32e-10
ENSMUSG00000028927	chr4	140462259	140508501	+	Padi2	3.5787	6.57e-22	3.62446	1.48e-21
ENSMUSG00000035486	chr10	79819204	79828234	+	Plk5	3.57825	9.93e-27	3.84503	2.45e-27
ENSMUSG00000058589	chr10	89336417	90435730	+	Anks1b	3.57504	1.29e-32	3.23275	3.25e-29
ENSMUSG00000035239	chr7	106959949	106976927	-	Neu3	3.55443	8.56e-30	2.98284	1.34e-26
ENSMUSG00000026814	chr2	32502115	32538189	+	Eng	3.53983	1.67e-08	2.23553	0.00023152
ENSMUSG00000030088	chr6	90436421	90550197	+	Aldh1l1	3.51568	4.85e-32	2.78841	5.5e-22
ENSMUSG00000047810	chr19	6919113	6932701	-	Ccdc88b	3.51427	1.45e-06	3.58027	4.51e-07
ENSMUSG00000043557	chr17	29964901	30107032	-	Mdga1	3.47815	3.93e-06	3.22347	1.24e-05
ENSMUSG00000048458	chr3	105507517	105523760	+	6530418L21Rik	3.47776	1.18e-19	2.76885	5.81e-14
ENSMUSG00000034361	chr8	97056890	97094429	+	Cpne2	3.46935	3.25e-26	2.64902	5.75e-17
ENSMUSG00000008999	chr2	172693513	172765822	-	Bmp7	3.46815	2.16e-05	3.02376	0.000120028
ENSMUSG00000000125	chr11	103635464	103679271	+	Wnt3	3.45677	2.29e-30	5.45911	2.74e-55
ENSMUSG00000041445	chr14	35188690	35217473	+	Mmrn2	3.44017	0.00486854	2.19333	0.0781913
ENSMUSG00000021950	chr14	34899167	34913757	+	Anxa8	3.4315	7.13e-25	1.90963	2.57e-11
ENSMUSG00000037966	chr13	49282854	49291613	+	Ninj1	3.42104	1.23e-27	3.16705	1.9e-24
ENSMUSG00000049577	chr8	124806041	124861151	+	Zfpm1	3.42055	6.4e-08	1.96541	0.0011214
ENSMUSG00000037855	chr10	67348851	67375410	-	Zfp365	3.40833	6.98e-41	2.80387	1.76e-29
ENSMUSG00000026249	chr1	79790772	79855271	-	Serpine2	3.40655	3.23e-38	2.47182	1.37e-22
ENSMUSG00000027544	chr2	168301910	168427157	-	Nfatc2	3.40609	4.18e-09	3.19209	1.35e-08
ENSMUSG00000038855	chr1	182260607	182354933	+	Itpkb	3.40403	2.76e-05	3.90898	3.27e-06
ENSMUSG00000034858	chr9	74800691	74880275	+	BC031353	3.38986	7.94e-28	2.89916	8.06e-23
ENSMUSG00000041134	chr16	85421778	85553642	-	Cyyr1	3.38905	0.000532646	2.4283	0.0109749
ENSMUSG00000020423	chr1	135971747	135975697	-	Btg2	3.38594	1.31e-40	2.75715	2.04e-28
ENSMUSG00000044816	chr1	65147193	65169788	-	D630023F18Rik	3.35453	3.41e-13	2.01762	6.24e-06
ENSMUSG00000091971	chr17	35106144	35109069	-	Hspa1a	3.35212	4.14e-25	2.51055	5.75e-15
ENSMUSG00000027009	chr2	79095583	79173280	+	Itga4	3.34599	4.87e-08	3.36401	7.42e-08
ENSMUSG00000032656	chr18	56921370	57085202	-	2003-03-01	3.34442	1.14e-23	3.64897	8.4e-29
ENSMUSG00000059810	chr4	62220881	62364052	+	Rgs3	3.33833	1.91e-24	2.51275	2.05e-16
ENSMUSG00000040998	chr3	132544709	132613255	-	Npnt	3.33408	3.47e-20	3.00678	5.77e-18
ENSMUSG00000063268	chr15	76061604	76073871	-	Parp10	3.33287	3.52e-10	3.7274	2.49e-11
ENSMUSG00000034818	chr10	80921972	80945454	-	Celf5	3.32602	7.47e-05	3.42834	2.64e-05
ENSMUSG00000002266	chr7	6628154	6649161	-	Zim1	3.29818	4.51e-25	4.12575	4.85e-42
ENSMUSG00000022442	chr15	83314202	83341323	-	Ttll1	3.28257	3.12e-18	4.10317	9.92e-27
ENSMUSG00000023067	chr17	29227924	29237667	+	Cdkn1a	3.27677	1.85e-33	2.03181	8.73e-15
ENSMUSG00000052353	chr7	91081367	91235012	-	9930013L23Rik	3.27279	0.00330948	3.61441	0.00132336
ENSMUSG00000059895	chr15	73553575	73589196	+	Ptp4a3	3.26719	2.65e-34	2.66489	5.22e-25
ENSMUSG00000037295	chr4	134300650	134323939	-	Ldlrap1	3.25202	4.58e-30	3.33855	2.65e-31
ENSMUSG00000075122	chr16	38459013	38495821	+	Cd80	3.25018	4.48e-21	0.92506	0.00667655
ENSMUSG00000028789	chr4	128607477	128639686	-	Adc	3.23264	1.09e-11	3.14853	9.82e-12
ENSMUSG00000029641	chr5	147656647	147659302	+	Rasl11a	3.22591	1.25e-10	3.26788	4.37e-10
ENSMUSG00000021118	chr12	79989678	80007951	-	Plek2	3.22336	2.41e-05	4.685	1.14e-08
ENSMUSG00000041343	chr7	99730233	99785652	-	Ankrd42	3.21848	8.62e-32	3.77932	7.78e-44
ENSMUSG00000071379	chr12	17697620	17798732	+	Hpcal1	3.19789	6.72e-26	2.89881	8.92e-23
ENSMUSG00000048349	chr14	104861537	104867208	-	Pou4f1	3.19389	1.44e-30	2.66759	1.9e-23
ENSMUSG00000021798	chr14	35339885	35401867	-	Ldb3	3.18205	1.22e-15	3.50423	4.5e-19
ENSMUSG00000025650	chr9	108855631	108886920	+	Col7a1	3.17639	2.75e-31	3.11714	5.74e-28
ENSMUSG00000020593	chr12	16542475	16596576	-	Lpin1	3.12309	3.22e-34	2.26404	4.64e-20
ENSMUSG00000054065	chr7	148264117	148276409	+	Pkp3	3.12043	4.63e-23	2.1786	8.39e-13
ENSMUSG00000004098	chr9	20574494	20619511	-	Col5a3	3.11454	7.61e-06	1.41052	0.0457881
ENSMUSG00000029027	chr4	153338558	153349235	-	Dffb	3.10744	3.57e-17	3.13281	2.26e-17
ENSMUSG00000019975	chr10	90545685	90565352	+	Ikbip	3.10213	1.69e-32	3.28244	8.93e-37
ENSMUSG00000042726	chr5	121821734	121835641	-	Trafd1	3.10126	2.54e-31	3.26504	5.28e-34
ENSMUSG00000030409	chr7	19669198	19679170	+	Dmpk	3.09101	5.56e-26	2.73992	8.21e-22
ENSMUSG00000040734	chr7	19945098	19963882	+	Ppp1r13l	3.08633	3.61e-08	3.11995	2.37e-08
ENSMUSG00000025085	chr19	57107223	57389409	-	Ablim1	3.082	2.06e-06	0.671302	0.38611
ENSMUSG00000034730	chr15	74346626	74419873	+	Bai1	3.07503	4.92e-20	2.32681	9.74e-13
ENSMUSG00000002250	chr17	28369699	28438414	+	Ppard	3.07141	0.000353576	2.68007	0.00121006
ENSMUSG00000020941	chr11	103081076	103128786	-	Map3k14	3.06254	2.94e-13	3.05917	1.85e-13
ENSMUSG00000039450	chr11	120586713	120588595	-	Dcxr	3.0559	4.91e-26	2.71266	8.23e-22
ENSMUSG00000005142	chr8	87607168	87622638	+	Man2b1	3.05183	8.04e-33	2.01085	4.33e-16
ENSMUSG00000002346	chr8	72708239	72736204	-	Slc25a42	3.04166	1.07e-15	3.06046	1.05e-16
ENSMUSG00000040276	chr17	27792454	27848051	+	Pacsin1	3.04135	6.51e-24	1.69457	5.46e-09
ENSMUSG00000021822	chr14	21655884	21662610	+	Plau	3.03638	1.58e-07	4.02503	4.58e-11
ENSMUSG00000044468	chr3	100255551	100293247	-	Fam46c	3.01636	1.17e-23	2.73836	1.31e-20
ENSMUSG00000028834	chr4	133871035	133885544	+	Trim63	2.96768	6.72e-20	3.03059	6.65e-19
ENSMUSG00000005686	chr7	117911720	117955919	+	Ampd3	2.9633	1.98e-12	2.41623	9.93e-10
ENSMUSG00000026950	chr2	51992167	52194318	-	Neb	2.96232	6.52e-10	2.10069	7.79e-06
ENSMUSG00000055078	chr7	64663060	64765379	-	Gabra5	2.95732	0.00019176	3.60247	1.31e-05
ENSMUSG00000051652	chr10	77360320	77365281	-	Lrrc3	2.95161	1.4e-07	3.79291	4.74e-11
ENSMUSG00000050737	chr2	30744991	30785383	-	Ptges	2.94978	2.32e-09	1.34572	0.00558429
ENSMUSG00000026399	chr1	132335604	132359321	-	Cd55	2.94643	3.76e-28	2.29882	1.92e-19
ENSMUSG00000050132	chr11	78285832	78311256	-	Sarm1	2.93945	2.21e-13	1.14789	0.0035314
ENSMUSG00000023032	chr15	100592178	100654399	+	Slc4a8	2.91922	1.61e-20	2.22819	1.79e-13
ENSMUSG00000032816	chr9	64949293	64985747	+	Igdcc4	2.91757	2.08e-14	4.07273	3.28e-24
ENSMUSG00000034825	chr7	116901569	116925539	-	Nrip3	2.90746	5.56e-05	3.26444	9.69e-06
ENSMUSG00000038560	chr11	96874708	96886048	+	Sp6	2.90505	1.57e-24	2.81186	1.64e-23
ENSMUSG00000022389	chr15	81632851	81657291	+	Tef	2.89628	1.72e-28	2.81514	1.43e-28
ENSMUSG00000019979	chr10	90452056	90545515	-	Apaf1	2.8916	2.2e-31	2.78523	7.98e-30
ENSMUSG00000045672	chr4	62875038	62996025	+	Col27a1	2.88736	1.45e-22	3.07222	6.82e-25
ENSMUSG00000040613	chr6	122527810	122552462	-	Apobec1	2.88709	1.16e-21	1.44856	7.89e-07
ENSMUSG00000070644	chr1	135260149	135276913	+	Etnk2	2.88617	6.33e-23	1.76827	3.55e-10
ENSMUSG00000034394	chr11	4157560	4172517	+	Lif	2.88185	1.9e-20	1.57453	9.86e-08
ENSMUSG00000059854	chr8	112790877	113134153	+	Hydin	2.87732	7e-16	1.97596	2.24e-09
ENSMUSG00000074968	chr2	110495358	110791080	-	Ano3	2.87505	6.67e-17	1.67321	2.24e-07
ENSMUSG00000018845	chr11	82724052	82756905	+	Unc45b	2.86662	9.58e-20	2.82739	3.7e-21
ENSMUSG00000038007	chr4	86520300	86580726	+	Acer2	2.86577	6.21e-12	2.52029	1.92e-09
ENSMUSG00000043857	chr11	116780177	116848262	+	Mgat5b	2.86016	7.67e-19	2.48439	2.03e-15
ENSMUSG00000037902	chr2	129418571	129457964	+	Sirpa	2.83332	6.45e-23	2.62675	5.26e-21
ENSMUSG00000055053	chr10	80858931	80893750	-	Nfic	2.83016	0.00263876	2.03153	0.0255392
ENSMUSG00000063506	chr14	34027212	34183122	+	Arhgap22	2.82408	2.15e-18	2.87518	2.38e-19
ENSMUSG00000090053	chr4	57447119	57724888	+	Palm2	2.79654	2.87e-17	1.84317	7.6e-10
ENSMUSG00000050592	chr2	31905575	31940377	-	Fam78a	2.79341	7.01e-18	2.4175	2.25e-15
ENSMUSG00000018339	chr11	54715955	54723879	+	Gpx3	2.78396	1.42e-21	2.58926	2.22e-20
ENSMUSG00000032064	chr9	50470857	50547622	-	Dixdc1	2.78361	4.92e-22	3.56139	7.17e-34
ENSMUSG00000000552	chr15	103144319	103170517	-	Zfp385a	2.7828	2.08e-07	2.47884	2.14e-06
ENSMUSG00000020108	chr10	59412423	59414518	-	Ddit4	2.77722	2.78e-24	2.88304	6.98e-25
ENSMUSG00000031239	chrX	104592438	104598715	-	Itm2a	2.76895	0.000207911	1.725	0.0245946
ENSMUSG00000034796	chr8	125641274	125659082	+	Cpne7	2.76759	1.84e-17	3.78439	5.91e-29
ENSMUSG00000029098	chr5	35925689	35958001	+	Acox3	2.76202	3.85e-12	2.68489	3.55e-12
ENSMUSG00000032322	chr9	55937769	55976695	+	Pstpip1	2.76018	3e-09	2.25072	1.04e-06
ENSMUSG00000069520	chr10	114777795	114799318	-	Tmem19	2.75354	6.49e-25	1.95067	3.01e-14
ENSMUSG00000024521	chr18	66618258	66625204	+	Pmaip1	2.74682	4.7e-07	3.08203	3.2e-08
ENSMUSG00000009628	chr8	34627210	34696054	+	Tex15	2.7428	9.27e-29	0.73278	0.00494614
ENSMUSG00000074652	chr2	155436948	155460043	+	Myh7b	2.73996	2.88e-18	1.66382	3.09e-08
ENSMUSG00000031659	chr8	90796302	90853861	+	Adcy7	2.73498	2.9e-15	3.42497	4.99e-22
ENSMUSG00000022105	chr14	73583480	73725629	-	Rb1	2.72516	4.75e-21	2.15994	9.54e-15
ENSMUSG00000012519	chr8	113835697	113862077	-	Mlkl	2.72314	2.5e-07	3.52215	7.4e-11
ENSMUSG00000041187	chr7	17428283	17455810	+	Prkd2	2.72245	7.53e-18	2.44436	7.45e-16
ENSMUSG00000016637	chr15	77989895	78004538	-	Ift27	2.71771	2.7e-21	2.4982	1.24e-18
ENSMUSG00000025507	chr7	148624012	148629924	-	Lrdd	2.70801	4.14e-24	1.77072	5.86e-12
ENSMUSG00000056666	chr6	72548469	72558419	+	Retsat	2.7066	2.39e-20	2.50604	6.11e-19
ENSMUSG00000035877	chr2	160574444	160698734	-	Zhx3	2.70609	3.94e-16	3.30337	6.63e-23
ENSMUSG00000039137	chr4	63075944	63157025	-	Whrn	2.69498	1.13e-05	2.79323	3.52e-06
ENSMUSG00000028862	chr4	132796733	132808844	+	Map3k6	2.69277	6.13e-16	2.52328	1.97e-14
ENSMUSG00000024193	chr17	27070072	27074835	+	Phf1	2.69121	6.79e-16	1.18516	0.00029656
ENSMUSG00000086040	chr6	54379597	54453762	+	Wipf3	2.6678	1.7e-09	2.43073	8.31e-08
ENSMUSG00000034701	chr2	79292678	79296908	-	Neurod1	2.66305	4.16e-18	2.25618	4.84e-13
ENSMUSG00000020811	chr11	71563422	71603149	+	Wscd1	2.66085	2.67e-17	2.42003	2.28e-16
ENSMUSG00000055322	chr1	73956805	74171021	-	Tns1	2.65871	1.38e-14	1.69678	7.27e-08
ENSMUSG00000006301	chr1	74334821	74352196	-	Tmbim1	2.65801	3.68e-24	3.19298	1.22e-33
ENSMUSG00000049907	chr5	74591321	74595503	+	Rasl11b	2.65779	2.03e-16	1.97142	4.01e-09
ENSMUSG00000022408	chr15	80501783	80530850	+	Fam83f	2.65228	2.31e-08	3.74925	1.22e-12
ENSMUSG00000026833	chr2	28048512	28086256	+	Olfm1	2.64156	3.07e-17	2.92742	3.21e-19
ENSMUSG00000020184	chr10	117125944	117147814	-	Mdm2	2.63982	1.14e-26	2.30931	8.85e-22
ENSMUSG00000039410	chr4	153690234	154010982	-	Prdm16	2.63278	2.61e-18	2.65574	7.84e-21
ENSMUSG00000023764	chr11	3031853	3093466	-	Sfi1	2.62254	6.77e-16	2.78051	7.22e-19
ENSMUSG00000062861	chr7	6336080	6347755	+	Zfp28	2.6214	1.38e-17	2.51959	4.62e-17
ENSMUSG00000020658	chr12	3962554	4038915	-	Efr3b	2.61639	7.43e-09	2.81982	2.9e-10
ENSMUSG00000024030	chr17	31194643	31252722	+	Abcg1	2.60942	7.54e-22	2.44741	1.79e-19
ENSMUSG00000021701	chr13	111185252	111191052	+	Plk2	2.59401	2.08e-16	3.01519	8.17e-21
ENSMUSG00000028943	chr4	151494440	151526480	-	Espn	2.59272	5.96e-10	2.74095	1.46e-10
ENSMUSG00000073802	chr4	88952198	88956941	-	Cdkn2b	2.58928	2.56e-15	2.63799	9.47e-16
ENSMUSG00000039911	chr4	149270392	149329152	-	Spsb1	2.57806	1.62e-10	2.11882	7.48e-08
ENSMUSG00000041895	chr11	109434645	109473281	-	Wipi1	2.57128	3.7e-16	2.38513	4.98e-16
ENSMUSG00000029161	chr5	31235519	31247853	-	Cgref1	2.55745	2.32e-18	2.72458	1.18e-20
ENSMUSG00000014599	chr3	107543966	107563387	-	Csf1	2.54839	1.01e-05	3.16952	1.07e-07
ENSMUSG00000032010	chr9	43875104	43903710	+	Usp2	2.54521	3.13e-16	2.47486	4.87e-16
ENSMUSG00000046027	chr7	90780469	90801637	+	Stard5	2.54457	7.63e-21	2.05815	4.83e-15
ENSMUSG00000059900	chr6	115679149	115712484	-	Tmem40	2.5391	2.91e-15	2.35263	4.77e-14
ENSMUSG00000038295	chr5	23889999	23897961	-	Atg9b	2.53818	6.71e-16	3.07674	1.13e-20
ENSMUSG00000027356	chr2	132729915	132771772	-	Fermt1	2.53744	2.48e-14	3.07225	1.5e-18
ENSMUSG00000058486	chr6	34830426	34860876	-	Wdr91	2.53596	1.77e-22	2.59165	8.58e-24
ENSMUSG00000032035	chr9	32443806	32565405	+	Ets1	2.53548	0.00654738	3.48295	0.000356139
ENSMUSG00000027932	chr3	90189161	90193860	-	Slc27a3	2.53301	1.08e-17	2.16305	1.99e-14
ENSMUSG00000038042	chr13	48673239	48721033	-	Ptpdc1	2.53252	5.64e-18	3.64555	8.31e-34
ENSMUSG00000038351	chr11	74662763	74710562	-	Sgsm2	2.52193	6.21e-16	2.48891	1.31e-16
ENSMUSG00000030956	chr7	139903765	140005569	-	Fam53b	2.5212	1.82e-17	2.12409	1.7e-14
ENSMUSG00000004562	chr14	52604508	52625922	+	Arhgef40	2.52007	1.9e-19	3.39789	2.14e-30
ENSMUSG00000005373	chr5	135582761	135614254	+	Mlxipl	2.50936	1.68e-06	2.32786	3.26e-06
ENSMUSG00000032540	chr9	122260726	122290642	+	Abhd5	2.50857	9.09e-22	2.23654	2.98e-17
ENSMUSG00000039062	chr7	86966689	86993096	-	Anpep	2.50828	9.98e-12	2.88528	9.53e-16
ENSMUSG00000049580	chr7	105499178	105509838	-	Tsku	2.50035	1.73e-18	2.12796	1.53e-14
ENSMUSG00000027173	chr2	104561941	104583035	-	Depdc7	2.48258	1.47e-22	2.59897	1.66e-24
ENSMUSG00000029156	chr5	74023988	74038983	-	Sgcb	2.47296	2.63e-17	2.42241	1.15e-18
ENSMUSG00000020333	chr11	54117300	54178258	+	Acsl6	2.47023	2.65e-14	2.05872	1.02e-10
ENSMUSG00000048807	chr11	3807024	3814667	-	Slc35e4	2.46273	8.43e-11	2.39257	4.34e-10
ENSMUSG00000072825	chr12	113960385	113984802	+	AW555464	2.4608	1.91e-11	3.26216	7.74e-19
ENSMUSG00000005045	chr4	151712760	151764303	+	Chd5	2.4607	4.12e-20	2.99922	8.4e-29
ENSMUSG00000028337	chr4	46549809	46615074	-	Coro2a	2.45904	5.16e-14	2.91029	3.08e-18
ENSMUSG00000029406	chr5	124568699	124699769	-	Pitpnm2	2.4497	0.000727567	2.25478	0.0012655
ENSMUSG00000059970	chr12	77505163	77507921	+	Hspa2	2.43955	4.77e-15	2.12245	7.95e-12
ENSMUSG00000042156	chr14	119274742	119324609	-	Dzip1	2.43423	4.16e-18	2.30253	1.31e-17
ENSMUSG00000028843	chr4	133683321	133684704	-	Sh3bgrl3	2.43144	9.76e-19	1.38736	5.07e-07
ENSMUSG00000055912	chr6	72305441	72309756	+	Tmem150a	2.42532	1.55e-13	2.64884	1.17e-16
ENSMUSG00000026208	chr1	75356904	75365154	+	Des	2.42416	5.66e-18	2.25772	5.34e-16
ENSMUSG00000029120	chr5	37259752	37346317	+	Ppp2r2c	2.41823	2.67e-17	2.31005	3.89e-17
ENSMUSG00000017009	chr2	164249747	164269387	-	Sdc4	2.4182	6e-23	1.19536	1.15e-06
ENSMUSG00000033039	chr15	78939413	78967328	+	Micall1	2.41386	1.17e-12	3.69974	3.56e-26
ENSMUSG00000020647	chr12	4247363	4484060	-	Ncoa1	2.41228	2.61e-12	1.57672	1.95e-06
ENSMUSG00000028737	chr4	139178781	139205605	+	Aldh4a1	2.41077	4.08e-21	2.1551	5.15e-18
ENSMUSG00000038807	chr11	74196858	74403688	-	Rap1gap2	2.4064	9.75e-07	3.03855	6.77e-10
ENSMUSG00000040997	chr14	54878907	54888829	+	Abhd4	2.40423	5.13e-20	2.22198	2.68e-18
ENSMUSG00000045679	chr12	16995454	17007214	-	Pqlc3	2.40167	9.07e-18	1.66721	9.11e-10
ENSMUSG00000022096	chr14	70952019	70973355	+	Hr	2.39842	8.89e-14	2.28105	1.16e-13
ENSMUSG00000031934	chr9	14809605	14849922	-	Panx1	2.39811	2.15e-18	2.69148	6.35e-22
ENSMUSG00000021250	chr12	86814840	86818223	+	Fos	2.39042	2.41e-12	2.48037	3.01e-12
ENSMUSG00000024112	chr17	25511230	25570728	-	Cacna1h	2.38773	1.12e-13	2.67708	4.7e-16
ENSMUSG00000036564	chr8	98200880	98239019	+	Ndrg4	2.38126	6.28e-05	1.45741	0.0194942
ENSMUSG00000039157	chr2	32390852	32425276	+	Fam102a	2.37544	8.6e-18	2.20534	2.51e-16
ENSMUSG00000057219	chr11	115336981	115351781	+	Armc7	2.37384	4.02e-11	1.50902	1.54e-05
ENSMUSG00000029217	chr5	73146957	73259722	-	Tec	2.37191	2.84e-12	3.29724	1.4e-20
ENSMUSG00000027333	chr2	131317232	131351658	+	Smox	2.37071	1.14e-14	2.09592	1.28e-12
ENSMUSG00000020814	chr11	116664376	116689360	-	Mxra7	2.37013	1.38e-15	3.00381	1.6e-23
ENSMUSG00000002799	chr12	114146801	114167706	-	Jag2	2.36808	3.58e-20	2.50526	2.68e-22
ENSMUSG00000024274	chr18	24123319	24140056	-	Zscan30	2.36203	7.78e-08	1.83674	7.77e-06
ENSMUSG00000024769	chr19	6306456	6325652	+	Cdc42bpg	2.35589	0.000369087	1.71675	0.00839402
ENSMUSG00000024935	chr19	28909539	28988450	+	Slc1a1	2.35544	6.38e-10	1.37497	9.96e-05
ENSMUSG00000002486	chr5	115157769	115172336	+	Tchp	2.34867	4.56e-20	1.5586	7.01e-10
ENSMUSG00000063382	chr9	44307219	44318471	+	Bcl9l	2.34415	3e-16	1.72277	6.16e-10
ENSMUSG00000083282	chr19	4855129	4860912	+	Ctsf	2.34259	5.35e-15	1.44343	1.22e-06
ENSMUSG00000027955	chr3	79688455	79750202	+	Fam198b	2.33549	6.72e-20	0.752269	0.00636878
ENSMUSG00000028434	chr4	57004844	57156309	-	Epb4.1l4b	2.33508	1.9e-17	0.843924	0.00246732
ENSMUSG00000025372	chr11	119804077	119868096	+	Baiap2	2.33062	3.65e-20	2.52534	1.35e-23
ENSMUSG00000026437	chr1	134010127	134036262	-	Cdk18	2.33002	1.37e-16	1.46825	1.8e-07
ENSMUSG00000039813	chr4	46617262	46663081	-	Tbc1d2	2.32882	2.59e-16	1.56193	4.24e-08
ENSMUSG00000075705	chr17	24873587	24879723	+	Sepx1	2.32717	6.29e-15	1.11448	0.000233272
ENSMUSG00000048440	chr17	32673503	32688743	+	Cyp4f16	2.32493	5.76e-17	1.63311	1.57e-09
ENSMUSG00000072437	chr19	60831890	60835816	+	Nanos1	2.32078	0.000637467	1.4341	0.0340602
ENSMUSG00000070476	chr2	178149229	178159133	+	9030418K01Rik	2.30338	5.42e-13	2.12207	6.25e-11
ENSMUSG00000037736	chr5	67137074	67448398	+	Limch1	2.30167	1.27e-07	1.35099	0.00178283
ENSMUSG00000034792	chr10	80965051	80986970	-	Gna15	2.29856	2.47e-13	1.61468	2.25e-07
ENSMUSG00000004768	chr1	33776727	33799409	+	Rab23	2.29457	2.65e-05	2.24005	2.33e-05
ENSMUSG00000050822	chr5	143178055	143198443	+	Slc29a4	2.28921	1.86e-13	2.48396	8.42e-16
ENSMUSG00000037259	chr2	144296293	144353150	-	6330439K17Rik	2.28611	4.99e-10	2.09688	6.95e-10
ENSMUSG00000040624	chr10	6379238	6606177	-	Plekhg1	2.28173	1.38e-18	1.20806	1.63e-06
ENSMUSG00000026923	chr2	26313423	26372183	-	Notch1	2.2813	1.02e-19	1.62607	3.08e-11
ENSMUSG00000042675	chr7	133920469	133924028	+	Ypel3	2.27611	4.28e-13	1.7531	8.58e-09
ENSMUSG00000030055	chr6	87738847	87762158	-	Rab43	2.27472	1.1e-12	2.29672	3.14e-13
ENSMUSG00000004085	chr2	72123694	72280667	+	B230120H23Rik	2.26146	5.61e-20	2.08933	1.02e-17
ENSMUSG00000005251	chr16	97963540	97985344	-	Ripk4	2.25959	9.02e-19	1.9469	3.99e-14
ENSMUSG00000062785	chr7	51846034	51860124	+	Kcnc3	2.25624	0.00394993	2.21876	0.0030525
ENSMUSG00000040102	chr6	147039663	147061300	+	Klhdc5	2.2551	3.91e-18	1.99789	4.62e-15
ENSMUSG00000057967	chr11	33017430	33047400	-	Fgf18	2.24975	1.23e-11	3.72191	4.1e-28
ENSMUSG00000020846	chr11	75832696	75841284	-	Fam101b	2.24813	1.02e-06	2.11047	6.11e-06
ENSMUSG00000019769	chr10	4795849	5326338	+	Syne1	2.24705	1.16e-11	2.21531	1.68e-11
ENSMUSG00000030630	chr7	91733669	91755232	-	Fah	2.23876	2e-17	2.5059	1.33e-21
ENSMUSG00000023951	chr17	46153942	46169326	-	Vegfa	2.23619	3.24e-17	1.45618	2.88e-08
ENSMUSG00000046186	chr9	78463353	78564060	+	Cd109	2.23565	0.000645606	1.93877	0.0047648
ENSMUSG00000050721	chr9	65402193	65427847	-	Plekho2	2.23364	9.84e-14	1.94733	6.56e-11
ENSMUSG00000028479	chr4	44046947	44097049	-	Gne	2.2296	1.23e-17	2.45073	2.14e-20
ENSMUSG00000020432	chr11	3817195	3832162	-	Tcn2	2.2288	8.04e-11	1.96667	4.34e-09
ENSMUSG00000057751	chr4	153544839	153649822	+	Megf6	2.22816	3.72e-05	3.51989	6.31e-11
ENSMUSG00000029032	chr4	153652595	153675785	-	Arhgef16	2.22723	2.22e-16	2.86897	7.34e-25
ENSMUSG00000001156	chr6	86597038	86619153	-	Mxd1	2.21873	1.69e-15	2.25283	2.48e-16
ENSMUSG00000013539	chr16	18300918	18348196	-	D16H22S680E	2.21582	0.000154062	2.43711	1.56e-05
ENSMUSG00000037573	chr11	94072768	94076809	+	Tob1	2.21461	5.16e-17	1.6868	4.16e-11
ENSMUSG00000055235	chr5	24217556	24236545	-	Wdr86	2.20805	0.000878467	2.23392	0.000509866
ENSMUSG00000004952	chr5	136559786	136587730	+	Rasa4	2.20489	0.00284732	2.81179	7.93e-05
ENSMUSG00000019838	chr10	39753341	39862062	-	Slc16a10	2.20476	8.57e-05	2.6929	4.16e-06
ENSMUSG00000018334	chr11	78826942	78959909	-	Ksr1	2.20346	2.37e-15	1.61658	9.95e-10
ENSMUSG00000026638	chr1	194979306	194998236	+	Irf6	2.2033	1.99e-17	2.91494	1.07e-27
ENSMUSG00000034850	chr2	127073644	127086843	+	Tmem127	2.20028	1.09e-17	1.90215	6.33e-14
ENSMUSG00000009035	chr15	79191114	79233733	-	Tmem184b	2.19934	3.46e-15	1.37055	3.45e-07
ENSMUSG00000019842	chr10	39332740	39375113	+	Traf3ip2	2.19547	1.35e-12	1.78298	8.06e-10
ENSMUSG00000021285	chr12	113066668	113110826	-	Ppp1r13b	2.1952	1.02e-15	1.59872	3.36e-09
ENSMUSG00000020747	chr11	115626747	115660680	+	2310067B10Rik	2.19181	2.66e-16	1.79431	2.79e-12
ENSMUSG00000033902	chr2	119798435	119853144	+	Mapkbp1	2.19011	3.8e-17	1.98575	1.03e-14
ENSMUSG00000003418	chr2	13572647	13715435	-	St8sia6	2.18787	4.18e-14	0.722573	0.0107581
ENSMUSG00000013419	chr9	121669151	121680860	+	Zfp651	2.18687	1.89e-11	2.11687	1.29e-10
ENSMUSG00000039637	chr16	4626133	4679777	-	Coro7	2.17807	1.75e-08	2.43413	8.54e-11
ENSMUSG00000018427	chr11	86749927	86807209	-	Ypel2	2.17328	9.84e-14	2.37931	1.18e-18
ENSMUSG00000022436	chr15	78730097	78749462	+	Sh3bp1	2.1712	0.00226728	1.47815	0.0344082
ENSMUSG00000066129	chr7	147080595	147127436	+	Kndc1	2.16994	5.03e-08	0.683176	0.0994944
ENSMUSG00000037989	chr13	49131672	49243383	-	Wnk2	2.16878	1.71e-11	2.92256	1.17e-19
ENSMUSG00000030769	chr7	130358294	130416767	+	Slc5a11	2.16862	9.33e-14	1.59199	6.56e-09
ENSMUSG00000040187	chr6	146744577	146782051	+	Arntl2	2.16761	1.45e-14	0.49092	0.125062
ENSMUSG00000024039	chr17	31749568	31774144	-	Cbs	2.16209	1.42e-08	2.01571	4.25e-08
ENSMUSG00000075028	chr2	92805308	92886324	-	Prdm11	2.16199	1.63e-12	2.50199	6.43e-17
ENSMUSG00000034377	chr17	6106437	6251128	+	Tulp4	2.15983	2.59e-18	1.92233	2.77e-15
ENSMUSG00000073771	chr4	116791824	116798271	-	Btbd19	2.15969	1.86e-07	0.554553	0.237222
ENSMUSG00000051615	chr14	120877666	120906416	+	Rap2a	2.15932	1.12e-16	2.7367	5.98e-26
ENSMUSG00000002257	chr17	28344723	28365553	+	Def6	2.15772	1.82e-10	2.40325	4.18e-13
ENSMUSG00000026104	chr1	52176282	52218704	+	Stat1	2.1549	5.99e-17	2.3438	7.16e-20
ENSMUSG00000037907	chr11	77283987	77303180	-	Ankrd13b	2.1521	1.61e-11	1.77895	2.4e-08
ENSMUSG00000026939	chr2	25475587	25477525	-	Tmem141	2.15103	8.96e-12	2.5136	2.39e-14
ENSMUSG00000089774	chr16	92058567	92087718	+	Slc5a3	2.15045	1.69e-17	1.94267	3.62e-15
ENSMUSG00000019851	chr10	18564877	18576879	+	Perp	2.15028	5.65e-05	1.77766	0.00137281
ENSMUSG00000040852	chr17	84911235	85021482	+	Plekhh2	2.15023	1.97e-16	2.00865	6.18e-15
ENSMUSG00000028970	chr5	8798147	8866314	+	Abcb1b	2.1493	4.09e-19	1.46049	1.92e-09
ENSMUSG00000004113	chr2	24459407	24618672	-	Cacna1b	2.14584	4.25e-16	3.28802	1.37e-33
ENSMUSG00000027227	chr2	122060485	122091076	+	Sord	2.13845	6.21e-16	2.42961	9.84e-21
ENSMUSG00000045658	chr1	84032868	84360755	-	Pid1	2.13821	2.51e-14	2.03964	3.68e-13
ENSMUSG00000032402	chr9	63494574	63605801	-	Smad3	2.13444	2.17e-16	2.06624	1.65e-15
ENSMUSG00000038593	chr5	122691296	122714469	-	Tctn1	2.13329	6.64e-15	1.83331	7.77e-12
ENSMUSG00000035245	chr6	97060018	97099176	-	A130022J15Rik	2.12734	2.06e-15	1.91759	4.55e-13
ENSMUSG00000027695	chr3	27837602	28032284	+	Pld1	2.1236	5.31e-05	1.17695	0.0254468
ENSMUSG00000038521	chr6	124480363	124586998	-	C1s	2.11655	9.34e-09	2.49396	1.3e-12
ENSMUSG00000038677	chr17	28279261	28311797	+	Scube3	2.11108	4.02e-15	1.71588	6e-11
ENSMUSG00000037235	chr5	34516536	34530369	-	Mxd4	2.10724	4.05e-10	2.3795	3.94e-12
ENSMUSG00000038453	chr11	97370654	97436540	-	Srcin1	2.10287	0.000419779	1.60264	0.0043307
ENSMUSG00000090150	chr9	103942992	104029976	+	Acad11	2.10209	7.52e-16	1.95853	1.43e-14
ENSMUSG00000020642	chr12	26991662	27100121	-	Rnf144a	2.09697	4.56e-15	2.34843	1.51e-17
ENSMUSG00000029165	chr5	31191067	31209338	+	Agbl5	2.08973	2.62e-12	2.35868	4.11e-16
ENSMUSG00000036052	chr4	42962686	42972297	+	Dnajb5	2.0889	4.02e-11	2.61047	5.95e-17
ENSMUSG00000051811	chr7	4703396	4704696	-	Cox6b2	2.08429	2.29e-08	1.01954	0.00553155
ENSMUSG00000059456	chr14	66772094	66899889	-	Ptk2b	2.07855	6.25e-15	2.20316	9.33e-17
ENSMUSG00000031488	chr8	28249245	28285120	-	Rab11fip1	2.0773	2.67e-17	2.99925	6.18e-33
ENSMUSG00000079056	chr2	127282234	127347830	-	Kcnip3	2.07316	2.03e-09	2.97453	2.86e-15
ENSMUSG00000040616	chr4	141586907	141640219	-	Tmem51	2.06823	4.5e-10	1.62803	5.47e-07
ENSMUSG00000036249	chr2	51779968	51790683	-	Rbm43	2.06765	8.73e-14	1.45835	1.91e-07
ENSMUSG00000020205	chr10	110943342	110945705	+	Phlda1	2.06466	0.00219952	1.79373	0.00629828
ENSMUSG00000037411	chr5	137537374	137548142	-	Serpine1	2.06191	0.0106738	1.51637	0.0777263
ENSMUSG00000031791	chr8	75096002	75111181	+	Tmem38a	2.06131	8.3e-12	2.50005	3.5e-16
ENSMUSG00000027546	chr2	168459938	168567909	-	Atp9a	2.05433	4.27e-09	1.1603	0.000831125
ENSMUSG00000026426	chr1	137043401	137052846	+	Arl8a	2.05375	3.22e-15	1.60724	3.68e-10
ENSMUSG00000069814	chr11	74433107	74455018	+	E130309D14Rik	2.05175	4.47e-07	1.59175	7.88e-05
ENSMUSG00000016028	chr15	85729188	85864207	-	Celsr1	2.05014	0.000454874	2.74333	8.83e-07
ENSMUSG00000078670	chr7	80885193	80921805	+	Fam174b	2.04971	2.31e-12	1.95644	1.1e-11
ENSMUSG00000044433	chr8	3587450	3609074	+	Camsap3	2.04934	1.43e-15	0.672466	0.0134936
ENSMUSG00000042724	chr12	82815937	82882157	-	Map3k9	2.04811	1.38e-15	2.77357	2.72e-27
ENSMUSG00000039782	chr5	43624702	43680963	+	Cpeb2	2.04499	9.25e-12	0.855581	0.00547518
ENSMUSG00000020455	chr11	58791595	58804960	+	Trim11	2.03987	1.17e-15	1.56917	2.73e-10
ENSMUSG00000020894	chr11	68901992	68905886	+	Vamp2	2.03934	0.0217846	1.30014	0.13271
ENSMUSG00000003746	chr10	53624594	53795602	-	Man1a	2.0368	2.97e-07	2.64499	7.74e-11
ENSMUSG00000005267	chr11	62513858	62545407	-	Zfp287	2.03576	8.88e-14	2.63715	9.21e-23
ENSMUSG00000025912	chr1	9657496	9690290	-	Mybl1	2.03249	3.84e-16	1.86531	3.44e-14
ENSMUSG00000042129	chr6	116583026	116623854	-	Rassf4	2.02871	0.00337846	1.60621	0.0317041
ENSMUSG00000079442	chr2	32442615	32455218	+	St6galnac4	2.02781	4.55e-09	2.44086	2.91e-13
ENSMUSG00000042523	chr12	85455278	85488448	+	Dnalc1	2.01247	0.000269723	1.70709	0.0012795
ENSMUSG00000034445	chr19	10651944	10669758	+	Cybasc3	2.01077	0.00497092	1.58728	0.0254729
ENSMUSG00000000538	chr11	60040216	60166407	-	Tom1l2	2.00685	1.47e-12	1.86255	3.11e-12
ENSMUSG00000029512	chr5	111213507	111239116	-	Ulk1	2.00608	1.81e-06	0.645931	0.153791
ENSMUSG00000025314	chr2	90269911	90420804	-	Ptprj	1.98913	6.63e-15	2.00474	1.45e-15
ENSMUSG00000041845	chr19	4425459	4439432	-	Rhod	1.98774	4.88e-12	1.55903	6.36e-08
ENSMUSG00000039879	chr10	17588432	17667873	-	Heca	1.98711	5.68e-15	1.561	7.83e-10
ENSMUSG00000048756	chr10	41901647	41996561	-	Foxo3	1.98679	1.87e-15	1.52005	8.16e-10
ENSMUSG00000041642	chr1	138027966	138074575	+	Kif21b	1.98369	9.67e-13	1.53695	2.06e-08
ENSMUSG00000014773	chr17	15504318	15513836	-	Dll1	1.98359	1.82e-07	1.40373	0.000468421
ENSMUSG00000040875	chr9	114976397	115141341	+	Osbpl10	1.97553	4.59e-11	1.45186	2.22e-06
ENSMUSG00000020898	chr11	68829413	68849975	+	1500010J02Rik	1.97216	2.42e-15	1.19243	1.24e-06
ENSMUSG00000027654	chr2	158593829	158612373	+	Fam83d	1.97095	1.29e-14	1.85248	3.24e-13
ENSMUSG00000028581	chr4	130469040	130492056	+	Laptm5	1.96677	0.000849292	-0.0062642	1
ENSMUSG00000026604	chr1	191552147	191700574	+	Ptpn14	1.96641	2.72e-16	2.26846	6.79e-21
ENSMUSG00000027510	chr2	172845999	172860235	+	Rbm38	1.96024	6.52e-11	1.68765	7.88e-09
ENSMUSG00000024869	chr19	4000580	4005816	+	Nudt8	1.95958	6.24e-10	2.31577	1.23e-13
ENSMUSG00000046314	chr12	45953475	46175480	-	Stxbp6	1.95286	1.81e-09	2.92773	2.27e-18
ENSMUSG00000043639	chr19	53751796	53941570	+	Rbm20	1.95254	0.00483441	2.1107	0.0020409
ENSMUSG00000037366	chr4	133952235	133983328	+	Pafah2	1.9521	2.61e-12	1.89188	1.25e-12
ENSMUSG00000006386	chr4	94405980	94541667	+	Tek	1.94707	1.81e-14	1.04287	4.4e-05
ENSMUSG00000026463	chr1	135599255	135697618	-	Atp2b4	1.9419	1.53e-05	0.531824	0.301788
ENSMUSG00000029314	chr5	101274732	101328121	+	Agpat9	1.94088	0.00634954	0.629817	0.488429
ENSMUSG00000022203	chr14	55535380	55545625	-	Efs	1.94076	2.02e-11	1.29792	6.38e-06
ENSMUSG00000028673	chr4	135476650	135496226	+	Fuca1	1.93807	3.51e-14	2.09632	3.04e-16
ENSMUSG00000035357	chr6	101099601	101327891	-	Pdzrn3	1.9372	2.46e-08	2.33666	1.12e-10
ENSMUSG00000035506	chr16	33517414	33664221	+	Slc12a8	1.93523	2.87e-06	1.94219	1.26e-06
ENSMUSG00000055538	chr14	26531126	26588342	-	Zcchc24	1.93406	4.89e-06	2.21358	1.08e-07
ENSMUSG00000047986	chr8	86545370	86554194	+	Palm3	1.93405	3.18e-14	1.78396	2.25e-12
ENSMUSG00000017697	chr2	163552320	163575975	-	Ada	1.93039	0.00132214	1.79186	0.00334654
ENSMUSG00000028521	chr4	102843254	102887769	-	Slc35d1	1.92899	5e-06	1.91256	2.81e-06
ENSMUSG00000002602	chr7	26542292	26573724	-	Axl	1.9254	7.1e-10	2.01758	4.2e-11
ENSMUSG00000027931	chr3	90254513	90269788	-	Npr1	1.92437	1.73e-11	1.57059	1.34e-08
ENSMUSG00000024883	chr19	5050808	5057071	+	Rin1	1.92428	6.22e-11	1.69343	3.85e-09
ENSMUSG00000007908	chr9	75862662	75984157	+	Hmgcll1	1.91942	7.02e-09	2.20319	1.43e-10
ENSMUSG00000036478	chr10	96079635	96085447	+	Btg1	1.91836	0.000213187	1.77213	0.000495751
ENSMUSG00000049807	chr11	97276847	97363716	+	Arhgap23	1.91614	2.86e-12	1.96401	5.58e-14
ENSMUSG00000026447	chr1	134942244	135005264	+	Pik3c2b	1.91547	1.33e-07	1.27987	0.000263303
ENSMUSG00000042002	chr5	114704173	114723816	-	Foxn4	1.91333	8.31e-12	1.31026	6.35e-06
ENSMUSG00000025512	chr7	148679035	148725756	-	Chid1	1.91068	1.27e-10	2.09963	2.94e-13
ENSMUSG00000053293	chr5	135852011	135870416	-	Pom121	1.90657	0.000101039	1.57964	0.000883901
ENSMUSG00000007783	chr7	52214743	52230184	-	Cpt1c	1.90574	4.92e-13	0.955239	0.00033339
ENSMUSG00000051427	chr11	4041126	4060296	-	Ccdc157	1.90046	2.35e-09	0.859223	0.00813246
ENSMUSG00000069206	chr13	67527195	67552560	-	Zfp874a	1.9	5.82e-12	0.995607	0.000218311
ENSMUSG00000079260	chr9	114310223	114316394	+	Glb1	1.89996	0.000404799	1.90932	0.000171218
ENSMUSG00000038740	chr2	33585473	33743466	-	Fam125b	1.89829	8.51e-05	2.21546	1.66e-06
ENSMUSG00000031805	chr8	74200195	74214474	+	Jak3	1.89816	3.58e-07	0.913578	0.0151368
ENSMUSG00000043279	chr5	137581514	137592079	-	Trim56	1.89763	0.0145882	3.16352	2.67e-05
ENSMUSG00000032135	chr9	43942552	43950810	+	Mcam	1.88543	6.64e-14	1.89009	6.41e-15
ENSMUSG00000038375	chr2	155206795	155215586	+	Trp53inp2	1.8854	6.14e-12	1.13369	2.38e-05
ENSMUSG00000027293	chr2	119914911	119980342	-	Ehd4	1.88227	2.34e-14	1.98864	5.73e-16
ENSMUSG00000037679	chr12	113826995	113853767	+	Inf2	1.87741	1.4e-07	1.50899	1.88e-05
ENSMUSG00000038604	chr8	108129129	108146094	+	Fam65a	1.87452	0.000135428	1.10736	0.0238137
ENSMUSG00000068740	chr3	108193769	108218470	-	Celsr2	1.87236	5.46e-12	1.78482	4.88e-11
ENSMUSG00000026179	chr1	74331504	74400268	+	Pnkd	1.86644	8.48e-12	1.56539	2.25e-09
ENSMUSG00000008167	chr8	87583954	87591023	+	Fbxw9	1.86564	1.04e-12	1.37958	1.37e-07
ENSMUSG00000005881	chr2	155833781	155844015	+	Ergic3	1.86523	1.3e-13	1.57828	4.55e-10
ENSMUSG00000030145	chr6	118377337	118405546	-	Zfp248	1.86337	5.74e-11	1.89299	2.38e-12
ENSMUSG00000037999	chr5	62993684	63157437	-	Arap2	1.86314	2.18e-14	1.90498	6.75e-15
ENSMUSG00000032839	chr9	95607046	95650777	-	Trpc1	1.86065	7.52e-09	2.34253	8.84e-13
ENSMUSG00000044244	chr9	100358138	100387207	-	Il20rb	1.85584	9.32e-05	1.7138	0.000199199
ENSMUSG00000020100	chr10	60174820	60215542	-	Slc29a3	1.85541	2.92e-05	1.66826	9.22e-05
ENSMUSG00000032491	chr9	110523641	110526897	-	Nradd	1.85205	1.07e-08	1.22832	0.000299655
ENSMUSG00000045251	chr7	134562481	134565582	-	Zfp688	1.85175	2.35e-09	1.76149	3.2e-09
ENSMUSG00000018861	chr11	115129338	115138364	-	Fdxr	1.85084	6.73e-11	1.63814	2.55e-09
ENSMUSG00000033590	chr9	75079821	75153258	+	Myo5c	1.8495	2.85e-11	0.875502	0.00141905
ENSMUSG00000026048	chr1	44204589	44238105	+	Ercc5	1.84125	5.15e-14	1.89885	7.1e-15
ENSMUSG00000008206	chr8	4493026	4525757	+	Lass4	1.83754	2.18e-12	1.49789	5.61e-09
ENSMUSG00000046761	chr15	75831523	75844766	-	Fam83h	1.83452	1.17e-12	2.03767	2.17e-15
ENSMUSG00000011884	chr5	115119412	115140993	-	Gltp	1.83365	8.18e-12	1.40011	2.52e-07
ENSMUSG00000039720	chr8	28307932	28313019	-	Got1l1	1.83311	3.04e-08	0.872628	0.0152873
ENSMUSG00000018931	chr11	60715748	60728252	-	Gm16515	1.82759	3.75e-11	0.779666	0.00529933
ENSMUSG00000000934	chr15	75487465	75509230	-	Top1mt	1.82193	1.21e-10	2.10128	6.7e-14
ENSMUSG00000021194	chr12	103793179	103803237	+	Chga	1.82154	3.01e-09	1.15461	0.000276828
ENSMUSG00000034981	chr5	91946641	92055920	+	Parm1	1.82121	3.62e-08	1.87585	7.38e-10
ENSMUSG00000020883	chr11	97943868	98011717	-	Fbxl20	1.81818	6.02e-13	1.87924	4.02e-14
ENSMUSG00000025579	chr11	119129201	119146768	+	Gaa	1.81153	5.26e-12	1.85061	2.64e-13
ENSMUSG00000038146	chr17	32257765	32303825	-	Notch3	1.81051	3.1e-08	2.01376	9.01e-10
ENSMUSG00000008393	chr16	8658680	8672246	-	Carhsp1	1.80622	3.88e-13	1.97734	6.35e-15
ENSMUSG00000036894	chr3	61168429	61172625	+	Rap2b	1.8056	1.14e-12	2.71051	2.37e-26
ENSMUSG00000025484	chr7	148039283	148042282	-	Bet1l	1.80411	1.37e-10	1.30247	2.33e-06
ENSMUSG00000024851	chr19	4099998	4113965	+	Pitpnm1	1.80282	5.24e-09	3.26672	1.38e-21
ENSMUSG00000037224	chr5	34537523	34631098	-	Zfyve28	1.79881	0.0343815	1.95787	0.00979325
ENSMUSG00000031995	chr9	30896987	30939438	-	St14	1.79783	8.63e-14	1.52517	4.14e-10
ENSMUSG00000031028	chr7	116154339	116177974	+	Tub	1.79426	1.98e-12	2.01381	1.33e-15
ENSMUSG00000025092	chr19	58870241	58935474	-	Hspa12a	1.79426	0.000558653	2.42348	2.09e-06
ENSMUSG00000037788	chr6	57677801	57775148	-	Vopp1	1.786	6.86e-10	1.42215	5.41e-07
ENSMUSG00000035521	chr17	25371262	25377061	-	Gnptg	1.78587	8.09e-09	1.31751	2.45e-05
ENSMUSG00000035863	chr10	79256317	79283641	+	Palm	1.78341	1.22e-08	2.75413	5.72e-17
ENSMUSG00000021133	chr12	81891546	81981819	+	4933426M11Rik	1.7829	3.07e-05	1.34814	0.00134645
ENSMUSG00000001281	chr15	102046426	102062366	-	Itgb7	1.78149	5.01e-09	1.14771	0.00012006
ENSMUSG00000024074	chr17	78599588	78775932	+	Crim1	1.77821	1.19e-11	1.64663	3.06e-10
ENSMUSG00000021057	chr12	77425878	77435140	+	Akap5	1.77753	2.33e-05	1.50563	0.000189972
ENSMUSG00000036833	chr2	24831553	24909577	+	Pnpla7	1.77677	4.27e-09	1.2793	1.46e-05
ENSMUSG00000030084	chr6	89266310	89312607	-	Plxna1	1.77437	2.63e-08	2.09184	1.28e-11
ENSMUSG00000061411	chr2	153233198	153355707	-	8430427H17Rik	1.77036	1.28e-09	1.56636	1.61e-08
ENSMUSG00000040918	chr1	166179177	166195516	+	Slc19a2	1.7696	1.03e-12	1.51062	8.13e-10
ENSMUSG00000020806	chr11	116459479	116488333	-	Rhbdf2	1.76959	1.73e-10	1.03992	0.000205814
ENSMUSG00000024065	chr17	74154181	74181433	+	Ehd3	1.76834	3.07e-08	1.6627	4.44e-07
ENSMUSG00000028211	chr4	11083578	11101526	+	Trp53inp1	1.76352	2.53e-13	1.375	1.42e-08
ENSMUSG00000035694	chr10	111600677	111653611	+	Caps2	1.76109	2.62e-07	2.01867	2.27e-08
ENSMUSG00000078546	chr17	22016537	22045059	-	2210404O09Rik	1.75956	6.56e-11	1.49201	2.9e-08
ENSMUSG00000046699	chrX	61518060	61530171	-	Slitrk4	1.75868	0.000176217	2.05647	1.5e-05
ENSMUSG00000056724	chr9	110527293	110556665	-	Nbeal2	1.75359	1.24e-10	2.42625	1.96e-19
ENSMUSG00000031489	chr8	28336248	28340060	-	Adrb3	1.74787	0.00266119	1.31138	0.02053
ENSMUSG00000029998	chr6	86336000	86347144	-	Pcyox1	1.74603	2.24e-12	1.9363	8.14e-15
ENSMUSG00000037325	chr3	36472064	36512399	-	Bbs7	1.74131	2.18e-10	2.00247	7.14e-14
ENSMUSG00000020669	chr12	31596533	31645027	+	Sh3yl1	1.73874	3.08e-09	2.47625	5.26e-17
ENSMUSG00000022946	chr16	93712152	93810830	+	Dopey2	1.73592	0.00561527	1.79509	0.00212562
ENSMUSG00000032182	chr9	21393153	21397223	-	Yipf2	1.73587	1.49e-08	0.880464	0.00570581
ENSMUSG00000034382	chr17	47573564	47607587	+	AI661453	1.73052	0.00527413	0.624803	0.435608
ENSMUSG00000037536	chr14	48092236	48151637	+	Fbxo34	1.72934	1.2e-11	1.8029	6.19e-13
ENSMUSG00000041801	chr1	137662696	137665713	+	Phlda3	1.72267	1.03e-10	0.656976	0.0272756
ENSMUSG00000037847	chr19	18706440	18726684	+	BC016495	1.72173	0.0184262	1.31449	0.0812194
ENSMUSG00000024431	chr18	39570199	39650955	-	Nr3c1	1.71871	1.84e-11	1.67884	1.46e-11
ENSMUSG00000064043	chr17	47277891	47496407	+	Trerf1	1.71675	0.000583029	0.820803	0.115177
ENSMUSG00000001750	chr19	3896050	3907133	-	Tcirg1	1.7151	3.08e-09	2.21151	4.12e-14
ENSMUSG00000045237	chrX	67639052	67642592	+	1110012L19Rik	1.71359	0.00011365	1.15274	0.012299
ENSMUSG00000036622	chr4	140542788	140563245	+	Atp13a2	1.71166	1.48e-10	2.11958	1.09e-15
ENSMUSG00000028796	chr4	128331982	128430125	+	Phc2	1.71073	3.65e-10	1.57181	4.71e-09
ENSMUSG00000033429	chr7	71537531	71557007	+	Mcee	1.7087	7.42e-10	1.30886	1.72e-06
ENSMUSG00000032118	chr9	36629524	36686509	+	Fez1	1.70831	2.17e-08	0.912679	0.00196273
ENSMUSG00000034903	chr2	64926396	65077460	-	Cobll1	1.7053	8.01e-10	2.20199	1.65e-15
ENSMUSG00000005968	chr3	94416679	94462794	-	Tuft1	1.7043	7.21e-08	1.90838	1.04e-09
ENSMUSG00000020393	chr11	5091555	5161561	-	Kremen1	1.70235	6.01e-11	1.92778	3.18e-14
ENSMUSG00000040009	chr10	74429922	74479652	+	Gnaz	1.70161	1.32e-08	2.03765	2.64e-12
ENSMUSG00000017754	chr2	164665018	164683211	-	Pltp	1.7015	0.000169269	1.59477	0.000185398
ENSMUSG00000037098	chr17	26125981	26206354	-	Rab11fip3	1.7002	4.22e-09	2.58292	1.28e-19
ENSMUSG00000021286	chr12	113052381	113066596	+	Zfyve21	1.69998	4.78e-09	2.0119	6.44e-12
ENSMUSG00000026854	chr2	30837799	30879106	+	Usp20	1.69505	0.000208045	1.44235	0.00100305
ENSMUSG00000025730	chr17	26019059	26056672	-	Rab40c	1.69448	1.67e-09	1.52712	1.76e-08
ENSMUSG00000006356	chr12	114378447	114383715	+	Crip2	1.69359	1.39e-09	2.33589	1.34e-15
ENSMUSG00000052684	chr4	94715725	94718913	-	Jun	1.69348	0.0476268	1.70324	0.0662662
ENSMUSG00000034832	chr6	83312367	83391672	-	Tet3	1.69332	7.09e-11	1.77316	9.17e-12
ENSMUSG00000030337	chr6	125165569	125194561	+	Vamp1	1.69276	3.76e-05	1.46165	0.000317191
ENSMUSG00000042377	chr11	61497593	61523453	+	Fam83g	1.69055	2.1e-10	2.88714	2.98e-25
ENSMUSG00000027175	chr2	104497445	104552326	-	Tcp11l1	1.69029	1.37e-05	2.26193	1.36e-09
ENSMUSG00000023034	chr15	101097277	101105223	+	Nr4a1	1.67891	8.43e-05	0.535003	0.277567
ENSMUSG00000001986	chrX	38754031	39031778	+	Gria3	1.67871	4.75e-05	1.67203	6.74e-05
ENSMUSG00000036022	chrX	50596592	50622982	-	Fam122b	1.67731	2.57e-05	0.747146	0.0819828
ENSMUSG00000021782	chr14	24953175	25065142	-	Dlg5	1.67525	2.16e-11	1.76967	3.34e-13
ENSMUSG00000036667	chr6	42618001	42660071	-	Fam115a	1.67299	5.12e-10	1.96338	6.88e-13
ENSMUSG00000027490	chr2	154385143	154395628	-	E2f1	1.67119	0.00668845	1.35266	0.0238696
ENSMUSG00000036676	chr10	99906536	99949984	-	Tmtc3	1.66711	1.24e-11	1.50572	5.12e-10
ENSMUSG00000038418	chr18	35019477	35024638	+	Egr1	1.66651	3.88e-10	-0.360831	0.254791
ENSMUSG00000039680	chr16	92058515	92112472	+	Mrps6	1.66413	1.97e-08	1.28604	1.28e-05
ENSMUSG00000024301	chr17	27054036	27069524	+	Kifc5b	1.65968	0.00227303	1.17104	0.0275861
ENSMUSG00000059409	chr17	46819940	46841951	-	Ppp2r5d	1.65875	6.53e-12	1.30662	1.08e-07
ENSMUSG00000063455	chr6	38073174	38204009	-	D630045J12Rik	1.64906	3.33e-09	1.15694	2.34e-05
ENSMUSG00000026269	chr1	94807982	94817415	+	Rnpepl1	1.64771	0.000153902	2.13438	3.93e-07
ENSMUSG00000037188	chr4	135097803	135129545	-	Grhl3	1.64717	2.35e-09	0.73249	0.00968918
ENSMUSG00000018143	chr5	140267467	140278607	+	Mafk	1.64715	3.87e-05	2.00377	9.57e-07
ENSMUSG00000047423	chr19	5425144	5427313	+	AI837181	1.64282	7.59e-07	0.861139	0.017126
ENSMUSG00000033763	chr8	113245376	113265300	+	Mtss1l	1.63991	1.68e-08	1.47521	5.92e-07
ENSMUSG00000038291	chr8	47118615	47237513	-	Snx25	1.63362	2e-09	1.50276	3.43e-08
ENSMUSG00000030095	chr6	91423697	91438453	+	Tmem43	1.63362	1.16e-10	1.37907	7.54e-08
ENSMUSG00000021294	chr12	113384446	113419957	+	Kif26a	1.63353	3e-08	1.73012	1.07e-08
ENSMUSG00000011658	chr7	52151449	52158001	+	Fuz	1.63285	1.95e-08	1.08575	0.000162542
ENSMUSG00000029101	chr5	35292094	35382293	+	Rgs12	1.62646	1.7e-09	1.60664	6.04e-10
ENSMUSG00000026860	chr2	30200329	30214857	-	Sh3glb2	1.62546	2.93e-09	1.36768	4.51e-07
ENSMUSG00000006435	chr19	47253310	47333930	+	Neurl1a	1.6226	0.00795581	0.963309	0.133693
ENSMUSG00000064105	chr19	46836086	46953285	+	Cnnm2	1.62121	0.000349804	0.985059	0.0316343
ENSMUSG00000039886	chr5	136211355	136220141	-	Tmem120a	1.62086	1.68e-08	2.15314	1.68e-13
ENSMUSG00000026768	chr2	12028259	12223547	-	Itga8	1.61771	6.77e-08	3.1282	4.33e-22
ENSMUSG00000021614	chr13	89794915	89882117	-	Vcan	1.61495	8.72e-05	1.88669	1.64e-06
ENSMUSG00000022750	chr16	17759711	17793475	+	Klhl22	1.61483	1.91e-10	1.70666	7.29e-12
ENSMUSG00000029761	chr6	34548500	34725473	+	Cald1	1.61118	9.85e-08	1.71246	2.97e-08
ENSMUSG00000042303	chr15	80808195	80842719	+	Sgsm3	1.60997	6.24e-10	1.24559	1.7e-06
ENSMUSG00000021257	chr12	88041452	88067410	-	Angel1	1.60803	0.00373839	2.0959	3.62e-05
ENSMUSG00000029207	chr5	66690100	67010067	-	Apbb2	1.60771	1.98e-07	1.34419	7.09e-06
ENSMUSG00000022537	chr16	30511941	30550928	-	Tmem44	1.60759	2.05e-08	0.872165	0.00260697
ENSMUSG00000023805	chr17	5941280	6044290	+	Synj2	1.60218	1.81e-08	1.78812	2.15e-10
ENSMUSG00000020841	chr11	76591926	76660520	-	Cpd	1.60039	7.51e-11	1.43234	4.83e-09
ENSMUSG00000011751	chr7	28141402	28232705	-	Spnb4	1.59751	1.76e-05	2.1063	1.06e-09
ENSMUSG00000044636	chr15	100310001	100325670	-	Csrnp2	1.5968	9.52e-10	1.06215	7.37e-05
ENSMUSG00000032875	chr7	108018260	108080675	-	Arhgef17	1.59597	8.14e-10	1.67049	4.39e-11
ENSMUSG00000038354	chr3	96474054	96494932	+	Ankrd35	1.59425	4.57e-07	-0.519534	0.108224
ENSMUSG00000022602	chr15	74499513	74503000	-	Arc	1.59406	5.9e-08	0.75212	0.0162503
ENSMUSG00000021811	chr14	21203860	21208132	-	Dnajc9	1.59245	3.63e-08	1.45289	9.62e-07
ENSMUSG00000003534	chr17	35818512	35841566	-	Ddr1	1.58701	3e-05	2.15184	3.48e-08
ENSMUSG00000022483	chr15	97806033	97835155	-	Col2a1	1.58506	0.00256226	1.39843	0.0144448
ENSMUSG00000032652	chr6	134780172	134808949	+	Crebl2	1.58035	4.56e-07	1.11749	0.000216576
ENSMUSG00000042099	chr17	33947465	33959863	+	Kank3	1.57714	1.24e-06	1.58388	3.65e-07
ENSMUSG00000030513	chr7	73006620	73195226	+	Pcsk6	1.57601	1.13e-08	0.764065	0.00514089
ENSMUSG00000029651	chr5	148768896	149127641	+	Mtus2	1.57215	9.05e-06	1.49177	7.31e-06
ENSMUSG00000022565	chr15	76001404	76063004	-	Plec	1.56694	2.15e-10	1.55247	1.01e-10
ENSMUSG00000051378	chr11	102766843	102786438	-	Kif18b	1.56425	2.34e-10	0.924404	0.000277479
ENSMUSG00000032305	chr9	57385335	57390994	+	2310046O06Rik	1.56301	1.01e-08	1.63045	1.12e-09
ENSMUSG00000028893	chr4	132047947	132066416	-	Sesn2	1.56223	5.98e-10	1.38769	2.89e-08
ENSMUSG00000041670	chr1	22276332	22911673	-	Rims1	1.56203	2.44e-08	0.0757664	0.917671
ENSMUSG00000027809	chr3	79407710	79432785	-	Etfdh	1.55844	8.3e-10	1.62992	5.6e-11
ENSMUSG00000021891	chr14	32291506	32308216	-	Mettl6	1.5578	6.79e-10	1.26205	4.51e-07
ENSMUSG00000048905	chr17	29033342	29052269	-	4930539E08Rik	1.55558	2.33e-06	1.96725	9.93e-10
ENSMUSG00000056204	chr8	73173010	73183580	-	Pgpep1	1.55334	5.11e-06	1.47049	1.18e-05
ENSMUSG00000021611	chr13	73764449	73786489	+	Tert	1.55279	0.00454271	1.29859	0.0134651
ENSMUSG00000040249	chr10	126975217	127058204	-	Lrp1	1.5521	1.05e-05	1.3827	5.05e-05
ENSMUSG00000034908	chr9	45745940	45763330	-	Sidt2	1.55193	2.27e-09	1.02283	0.000149177
ENSMUSG00000025504	chr7	148524779	148548919	+	Eps8l2	1.55117	8.43e-08	0.291382	0.426787
ENSMUSG00000021668	chr13	97250644	97312440	-	Polk	1.55077	8.85e-10	1.15794	4.97e-06
ENSMUSG00000033088	chr15	78778154	78836299	+	Triobp	1.55047	2.73e-09	1.34671	1.93e-07
ENSMUSG00000030592	chr7	29788359	29910170	-	Ryr1	1.55016	9.09e-09	1.44337	9.46e-09
ENSMUSG00000039983	chr2	118843515	118855129	-	Ccdc32	1.54732	3.83e-07	1.54559	1.22e-07
ENSMUSG00000056501	chr2	167514415	167515918	+	Cebpb	1.53941	3.32e-06	2.56746	4.05e-13
ENSMUSG00000046574	chr7	52283077	52308251	-	Prr12	1.53462	0.0422313	0.194771	0.898702
ENSMUSG00000034429	chr15	75799553	75806298	+	Zfp707	1.53247	7.87e-07	0.98733	0.00199898
ENSMUSG00000031740	chr8	95351227	95377316	+	Mmp2	1.53024	0.00703977	1.50063	0.0125293
ENSMUSG00000033684	chr1	157625285	157660013	-	Qsox1	1.52957	3.85e-06	1.83277	3.57e-08
ENSMUSG00000021054	chr12	76815235	76836716	-	Sgpp1	1.52942	2.46e-08	1.25024	4.97e-06
ENSMUSG00000030515	chr7	72789784	72836977	+	Tarsl2	1.52904	1.13e-08	2.01269	2.26e-14
ENSMUSG00000008318	chr7	107994362	108011960	-	Relt	1.52573	6.35e-07	1.83842	4.73e-09
ENSMUSG00000073481	chr1	186636947	186670330	-	Mosc2	1.52329	2.17e-08	1.45462	5.56e-08
ENSMUSG00000050050	chr5	93036980	93104297	-	Ccdc158	1.52318	2.36e-07	1.20058	6.35e-05
ENSMUSG00000037171	chr10	60880720	60888086	+	Nodal	1.52268	5.67e-09	1.56416	1.68e-09
ENSMUSG00000002504	chr17	24776227	24787250	-	Slc9a3r2	1.52259	1.65e-06	0.265367	0.553939
ENSMUSG00000030605	chr7	86278655	86293946	-	Mfge8	1.52077	3.77e-09	0.590039	0.0283743
ENSMUSG00000025158	chr11	120642060	120645521	-	Rfng	1.51917	5.78e-07	1.05634	0.000390545
ENSMUSG00000060675	chr19	7631949	7663035	+	Pla2g16	1.51751	0.000311002	1.15362	0.00608963
ENSMUSG00000047220	chr9	108305973	108330815	-	Ccdc36	1.5154	4.57e-07	2.42073	1.82e-15
ENSMUSG00000020044	chr10	85763117	85812251	+	Timp3	1.5123	1.45e-08	0.93045	0.000774118
ENSMUSG00000034037	chr6	91928872	92025998	+	Fgd5	1.51129	2.06e-06	2.72111	1.56e-17
ENSMUSG00000036534	chr8	98359820	98377439	-	Slc38a7	1.51067	2.31e-07	1.624	9.99e-09
ENSMUSG00000032038	chr9	34854164	34924395	-	St3gal4	1.50997	2.12e-07	1.95883	2.47e-11
ENSMUSG00000020592	chr12	8778129	8800521	+	Sdc1	1.508	5.87e-08	2.23879	4.83e-15
ENSMUSG00000032370	chr9	66803200	66823291	-	Lactb	1.50592	2.7e-08	1.85511	1e-11
ENSMUSG00000034320	chr18	61352573	61371266	-	Slc26a2	1.50263	2.58e-08	1.75733	2.39e-11
ENSMUSG00000045636	chr8	42076268	42219080	-	Mtus1	1.50139	1.79e-07	0.375928	0.254587
ENSMUSG00000066643	chr12	8980698	9035653	+	Wdr35	1.50056	1.29e-09	1.50928	3.92e-10
ENSMUSG00000024187	chr17	26348767	26381168	-	Itfg3	1.4932	8.25e-07	0.700951	0.0242338
ENSMUSG00000027472	chr2	152834626	152841163	-	Pdrg1	1.49279	4.77e-08	1.24514	6.3e-06
ENSMUSG00000024579	chr18	61856491	61867289	-	Pcyox1l	1.49263	3.46e-06	1.28032	4.2e-05
ENSMUSG00000079733	chr17	6439626	6489526	-	Tmem181b-ps	1.49141	3.34e-06	1.88762	6.63e-10
ENSMUSG00000032485	chr9	110235792	110287450	+	Scap	1.49119	8.3e-09	1.50413	4.61e-09
ENSMUSG00000034126	chr12	88447816	88488852	-	Pomt2	1.49088	6.52e-09	1.26432	1.25e-06
ENSMUSG00000021222	chr12	84861416	84882938	+	Dcaf4	1.48683	7.03e-09	0.828784	0.00179363
ENSMUSG00000058761	chr7	107068764	107128968	-	Rnf169	1.48593	4.62e-09	1.02676	4.4e-05
ENSMUSG00000041229	chrX	147955215	148068402	+	Phf8	1.4838	0.000103164	1.16266	0.00209989
ENSMUSG00000009563	chr2	32612754	32617764	+	Tor2a	1.48298	1.15e-07	1.33239	2.98e-06
ENSMUSG00000026883	chr2	35413786	35586514	+	Dab2ip	1.48164	4.1e-06	1.42829	4.64e-06
ENSMUSG00000002341	chr8	72616984	72644772	-	Ncan	1.48159	0.00106575	1.22681	0.0118029
ENSMUSG00000022994	chr15	98420425	98438064	-	Adcy6	1.48116	6.98e-06	2.78617	3.14e-15
ENSMUSG00000025377	chr11	119951845	119960045	-	2410002I01Rik	1.48105	5.6e-07	0.279184	0.489436
ENSMUSG00000030733	chr7	133610508	133618644	-	Sh2b1	1.48048	0.000250408	0.323408	0.54449
ENSMUSG00000066235	chr9	121890724	121905144	-	C85492	1.47911	2.23e-05	1.87974	3.54e-08
ENSMUSG00000041351	chr4	137220641	137285782	+	Rap1gap	1.47824	4.18e-06	1.50804	3.62e-06
ENSMUSG00000030556	chr7	74658297	74790122	-	Lrrc28	1.47726	1.2e-08	0.885565	0.000956309
ENSMUSG00000029029	chr4	153516481	153542372	+	Wdr8	1.47513	6.36e-07	1.80035	3.74e-10
ENSMUSG00000017765	chr8	108467490	108489974	-	Slc12a4	1.47474	1.86e-08	2.11598	5.95e-17
ENSMUSG00000020451	chr11	3244259	3309192	-	Limk2	1.47102	1.45e-09	0.944816	0.000169477
ENSMUSG00000002083	chr7	16894965	16903554	+	Bbc3	1.47051	1.37e-07	1.1424	8.09e-05
ENSMUSG00000052751	chr6	48543882	48549081	+	Repin1	1.46952	1.91e-07	1.47335	2.12e-07
ENSMUSG00000024421	chr18	12492533	12741522	+	Lama3	1.46842	1.44e-08	1.01839	7.2e-05
ENSMUSG00000026817	chr2	32477278	32502325	+	Ak1	1.46756	7.31e-09	0.620084	0.0250303
ENSMUSG00000017707	chr2	163449008	163470867	-	Serinc3	1.4674	3.05e-09	0.838472	0.00112287
ENSMUSG00000027889	chr3	107876980	107889569	-	Ampd2	1.46339	8.51e-09	1.2141	2.26e-06
ENSMUSG00000028383	chr4	59594435	59631565	+	Hsdl2	1.46315	9.99e-08	1.41143	2.52e-07
ENSMUSG00000041346	chr11	69375260	69393757	-	Wrap53	1.46257	1.48e-07	0.740936	0.00989243
ENSMUSG00000020525	chr11	85124746	85160568	+	Ppm1d	1.4617	1.7e-08	1.28306	3.72e-07
ENSMUSG00000042594	chr5	122265497	122286868	-	Sh2b3	1.45886	6.63e-07	1.67026	4.13e-09
ENSMUSG00000026123	chr1	34906804	34936425	+	Plekhb2	1.4585	2.25e-05	1.74659	1.79e-07
ENSMUSG00000055485	chr2	156841535	156904990	-	9830001H06Rik	1.45779	3.49e-08	2.24324	6.01e-18
ENSMUSG00000051343	chr6	85284957	85324628	-	Rab11fip5	1.45574	1.2e-05	0.637157	0.0635886
ENSMUSG00000020326	chr11	40562054	40568813	-	Ccng1	1.45335	1.16e-09	1.11624	5.11e-06
ENSMUSG00000004815	chr5	109075712	109098691	-	Dgkq	1.45318	3.04e-08	1.64626	2.44e-10
ENSMUSG00000020122	chr11	16652206	16818161	+	Egfr	1.45229	4.39e-05	3.23326	4.33e-18
ENSMUSG00000029463	chr5	122814589	122822373	-	1500011H22Rik	1.45194	1.92e-08	1.05855	6.94e-05
ENSMUSG00000034647	chr17	66316841	66426429	-	Ankrd12	1.45163	4.23e-08	0.832816	0.00207699
ENSMUSG00000046312	chr4	41442637	41450109	-	AI464131	1.45143	5.45e-06	0.915119	0.0062484
ENSMUSG00000020807	chr11	71967431	72020961	-	4933427D14Rik	1.4513	1.31e-08	1.27852	3.15e-07
ENSMUSG00000032577	chr9	107157258	107192208	-	Mapkapk3	1.44985	6.22e-09	1.89637	3.91e-14
ENSMUSG00000036678	chr15	102168678	102181190	-	Aaas	1.44707	1.78e-08	0.927518	0.000328979
ENSMUSG00000068735	chr2	93027705	93041916	+	Trp53i11	1.44459	1.49e-07	1.62373	1.63e-09
ENSMUSG00000018774	chr11	69477715	69479655	-	Cd68	1.44438	7.45e-06	-0.495187	0.194565
ENSMUSG00000056214	chr18	80243634	80316379	+	Pard6g	1.44352	2.48e-07	2.04598	5.35e-14
ENSMUSG00000027286	chr2	120429974	120435256	-	Lrrc57	1.44305	2.91e-08	1.53395	3.17e-09
ENSMUSG00000078813	chr7	3611700	3617442	-	Leng1	1.43601	9.18e-07	1.76177	1.24e-10
ENSMUSG00000004394	chr11	6170372	6174873	-	Tmed4	1.43589	6.5e-08	0.557748	0.0560393
ENSMUSG00000031706	chr8	86590735	86620891	+	Rfx1	1.4309	2.83e-07	0.329652	0.377396
ENSMUSG00000036918	chr17	87682226	87781110	+	Ttc7	1.425	3.91e-05	2.15021	7.35e-10
ENSMUSG00000026113	chr1	37356710	37467581	+	Inpp4a	1.4229	3.53e-06	1.50605	3.14e-07
ENSMUSG00000029464	chr5	122821885	122832911	+	Gpn3	1.42248	5.65e-09	0.950859	0.000193347
ENSMUSG00000024043	chr17	68192053	68353460	-	Arhgap28	1.4192	9.95e-08	1.39069	8.81e-08
ENSMUSG00000032812	chr7	108496581	108561100	+	Arap1	1.41913	6.6e-08	1.33488	1.39e-07
ENSMUSG00000004798	chr11	61589151	61668575	-	Ulk2	1.41767	1.21e-06	1.80618	7.75e-10
ENSMUSG00000026270	chr1	94830953	94844518	+	Capn10	1.41738	7.58e-08	0.740069	0.00871993
ENSMUSG00000028101	chr3	96500307	96509993	+	Pias3	1.41697	2.2e-06	0.622606	0.0582405
ENSMUSG00000051586	chr6	120881725	120953171	-	Mical3	1.4165	5.92e-05	1.48886	7.59e-06
ENSMUSG00000028035	chr3	151841475	151873243	-	Dnajb4	1.41237	4.94e-06	1.24966	2.88e-05
ENSMUSG00000019856	chr10	53352951	53470715	-	Fam184a	1.4117	2.54e-07	1.22018	1.11e-05
ENSMUSG00000032715	chr2	152163158	152169768	-	Trib3	1.41017	1.67e-05	1.91505	9.93e-10
ENSMUSG00000061048	chr8	109034791	109080808	+	Cdh3	1.41007	7.86e-08	0.57868	0.0401253
ENSMUSG00000001062	chr8	125766256	125778248	-	1300018I17Rik	1.40884	8.19e-06	0.890354	0.00542719
ENSMUSG00000029361	chr5	118231041	118408849	+	Nos1	1.40869	1.24e-06	0.623185	0.0340602
ENSMUSG00000028995	chr5	23421094	23536508	-	Fam126a	1.40857	0.000387318	2.38544	1.37e-10
ENSMUSG00000037926	chr11	77029789	77273722	+	Ssh2	1.40817	2.46e-08	1.62357	5.92e-11
ENSMUSG00000028980	chr4	149353584	149383132	-	H6pd	1.40385	2.83e-06	1.54996	4.43e-08
ENSMUSG00000067071	chr1	93308060	93310615	-	Hes6	1.40288	2.96e-05	2.26435	2.62e-10
ENSMUSG00000078786	chr7	27980800	27990405	+	BC024978	1.40219	0.00579466	0.764728	0.143592
ENSMUSG00000027822	chr3	63737429	63768690	-	Slc33a1	1.39942	7.87e-08	1.59617	6.01e-10
ENSMUSG00000031833	chr8	73302016	73320845	-	Mast3	1.39898	0.00548442	0.790058	0.14898
ENSMUSG00000035578	chr16	33015471	33056304	-	Iqcg	1.39833	1.59e-06	1.30035	3.3e-06
ENSMUSG00000036995	chr4	135762280	135801131	+	Asap3	1.39825	1.24e-06	0.48321	0.139939
ENSMUSG00000049657	chr4	45004114	45025284	-	Zbtb5	1.39816	4.41e-07	1.63772	5.95e-09
ENSMUSG00000052911	chr9	108382193	108392861	+	Lamb2	1.39738	3.47e-07	1.24073	6.2e-06
ENSMUSG00000014361	chr2	128524692	128628630	+	Mertk	1.39572	0.000831927	2.13616	3.06e-07
ENSMUSG00000034430	chr6	90319486	90353484	+	Zxdc	1.3911	1.83e-07	1.74458	8.09e-12
ENSMUSG00000031453	chr8	13566950	13677603	-	Rasa3	1.39072	2.99e-06	1.56335	5.04e-08
ENSMUSG00000037104	chr17	87507019	87536923	+	Socs5	1.38794	0.00652008	1.2183	0.0132944
ENSMUSG00000020359	chr11	51398259	51417991	+	Agxt2l2	1.38682	1.36e-07	1.61758	2.05e-10
ENSMUSG00000061119	chr7	100023763	100083083	+	Prcp	1.38652	1.12e-07	1.13489	2.43e-05
ENSMUSG00000019966	chr10	99478264	99563047	+	Kitl	1.38531	0.000874056	0.307472	0.618005
ENSMUSG00000031451	chr8	13465374	13494535	-	Gas6	1.38475	0.00013038	0.725808	0.0749721
ENSMUSG00000022098	chr14	70874364	70920067	-	Bmp1	1.38398	0.00109069	1.72948	5.62e-05
ENSMUSG00000071074	chr17	46385029	46389486	+	Yipf3	1.37697	5.11e-07	0.857578	0.00233443
ENSMUSG00000024856	chr19	4097182	4099019	+	Cdk2ap2	1.37549	0.000232237	0.734452	0.0824865
ENSMUSG00000025856	chr5	139451968	139473324	-	Pdgfa	1.3737	0.0132263	0.708196	0.233902
ENSMUSG00000028854	chr4	132925621	132979617	+	Slc9a1	1.37363	1.04e-05	0.712478	0.0262352
ENSMUSG00000025225	chr19	46379227	46386580	+	Nfkb2	1.37189	0.0291193	1.11463	0.100609
ENSMUSG00000035498	chr9	123079942	123125156	-	Cdcp1	1.3718	2.56e-06	1.80889	1.91e-09
ENSMUSG00000028990	chr4	148859338	148870777	+	Lzic	1.37115	1.2e-07	1.09534	3.03e-05
ENSMUSG00000032261	chr9	83441934	83532408	+	Sh3bgrl2	1.37105	3.42e-08	1.38001	3.42e-08
ENSMUSG00000026458	chr1	136193360	136229505	-	Ppfia4	1.37018	3.57e-07	1.44963	2.56e-08
ENSMUSG00000054723	chr17	56853355	56857122	-	Vmac	1.36693	0.00263446	1.63578	6.75e-05
ENSMUSG00000028393	chr4	62170203	62180952	-	Alad	1.3659	3.53e-06	1.19197	2.63e-05
ENSMUSG00000034656	chr8	86912339	87164145	+	Cacna1a	1.35951	0.0043545	1.45353	0.001307
ENSMUSG00000057554	chr13	12531682	12557211	-	Lgals8	1.35897	1.81e-05	1.12323	0.000204052
ENSMUSG00000031822	chr8	123012766	123105290	+	Gse1	1.35853	0.000332783	0.721902	0.0707494
ENSMUSG00000002308	chr17	33980036	33986719	+	Cd320	1.35714	2.5e-07	0.975636	0.000314798
ENSMUSG00000018841	chr11	82685466	82704116	-	Rad51l3	1.35703	2.98e-06	1.46911	2.51e-07
ENSMUSG00000072762	chr5	110165009	110180905	-	4930522L14Rik	1.35426	3.67e-07	1.05393	7.96e-05
ENSMUSG00000062519	chr6	47785660	47818256	+	Zfp398	1.35087	0.000889748	1.05344	0.0066118
ENSMUSG00000022139	chr14	120674891	120830919	+	Mbnl2	1.35042	9.18e-08	0.55842	0.0439034
ENSMUSG00000037725	chr8	23278624	23296291	-	Ckap2	1.34606	2.88e-08	1.19046	1.23e-06
ENSMUSG00000015488	chr2	26865446	26876609	+	5930434B04Rik	1.34525	0.0230966	1.852	0.000830941
ENSMUSG00000026853	chr2	30255991	30271333	-	Crat	1.3452	0.00010058	0.493027	0.234344
ENSMUSG00000044134	chr5	122299037	122304608	+	Fam109a	1.34519	1.72e-05	2.1703	1.28e-11
ENSMUSG00000028086	chr3	84619190	84783120	+	Fbxw7	1.34417	5.99e-08	1.0394	3.17e-05
ENSMUSG00000003348	chr10	80148001	80164565	-	Mob3a	1.34191	3.53e-06	1.56991	1.03e-07
ENSMUSG00000032374	chr9	92437061	92503266	+	Plod2	1.34177	1.89e-08	1.65042	1.08e-11
ENSMUSG00000056228	chr8	11514021	11550771	-	Cars2	1.34104	6.46e-07	1.64483	4.22e-10
ENSMUSG00000020212	chr10	117578843	117606053	+	Mdm1	1.34061	2.42e-07	1.36604	1.4e-07
ENSMUSG00000039623	chr5	142939885	142954669	+	C330006K01Rik	1.33959	0.000104329	0.710066	0.0475884
ENSMUSG00000034751	chr13	103522566	104124577	-	Mast4	1.33897	2.71e-07	1.29222	3.99e-07
ENSMUSG00000036672	chr8	108368578	108375908	-	Cenpt	1.33685	3.64e-07	0.279488	0.389382
ENSMUSG00000034275	chr9	27106813	27142348	+	Igsf9b	1.33542	7.87e-05	1.12948	0.00056799
ENSMUSG00000053965	chr3	122432076	122562292	+	Pde5a	1.33494	0.00306408	2.2867	7.2e-07
ENSMUSG00000084128	chr8	108654219	108660874	-	Esrp2	1.33469	2.47e-06	1.01393	0.000593341
ENSMUSG00000039270	chr4	70088099	70196029	-	Megf9	1.33292	3.61e-05	1.95643	2.88e-09
ENSMUSG00000048578	chr5	115592990	115608188	-	Mlec	1.33178	7.79e-08	1.11099	6.12e-06
ENSMUSG00000058297	chr10	59568967	59597946	+	Spock2	1.33171	0.00150345	1.93169	1.33e-06
ENSMUSG00000061758	chr6	34334218	34346950	+	Akr1b10	1.32693	1.84e-06	1.36275	8.28e-07
ENSMUSG00000054008	chr18	60845632	60908304	-	Ndst1	1.32456	6.38e-07	1.35737	1.63e-07
ENSMUSG00000028607	chr4	107576586	107596215	-	Cpt2	1.3245	6.36e-06	0.801654	0.0103731
ENSMUSG00000028977	chr4	148178538	148328998	+	Casz1	1.3189	1.36e-05	1.60823	1.19e-08
ENSMUSG00000036461	chr14	79881001	79982283	+	Elf1	1.31512	3.46e-07	0.813004	0.00289727
ENSMUSG00000050144	chr3	88214420	88229061	-	Slc25a44	1.31371	9.83e-07	1.1634	2.5e-05
ENSMUSG00000003410	chr9	21819449	21856467	-	Elavl3	1.31371	1.09e-05	1.6435	4.63e-08
ENSMUSG00000001150	chr10	75931672	75978601	+	Mcm3ap	1.31275	1.3e-07	0.709636	0.00585688
ENSMUSG00000040479	chr2	91772981	91816021	-	Dgkz	1.3083	5.59e-07	1.75344	4.33e-12
ENSMUSG00000057530	chr4	137418152	137521144	+	Ece1	1.30756	0.000137827	1.51004	6.07e-06
ENSMUSG00000032842	chr17	46440170	46465301	-	Abcc10	1.30408	0.00995832	0.786945	0.113058
ENSMUSG00000058706	chr6	72297311	72303152	+	0610030E20Rik	1.30325	3.95e-06	1.44525	8.03e-08
ENSMUSG00000039239	chr1	188447065	188529871	-	Tgfb2	1.30117	3.3e-05	3.11164	5.02e-20
ENSMUSG00000005442	chr7	26052723	26079178	+	Cic	1.30074	0.0165745	0.864673	0.106568
ENSMUSG00000081683	chr5	129106719	129109968	+	Fzd10	1.30022	9.09e-06	1.67541	4.71e-09
ENSMUSG00000052056	chr2	169934143	169973603	-	Zfp217	-1.30015	2.05e-07	-1.19627	2.47e-06
ENSMUSG00000001036	chr11	61330751	61393187	-	Epn2	-1.30084	2.91e-07	-1.61235	1.95e-10
ENSMUSG00000041712	chr12	103996177	104015911	+	Ubr7	-1.30098	2.73e-07	-1.00969	6.42e-05
ENSMUSG00000023927	chr17	51875512	51972615	-	Satb1	-1.30211	0.000102714	-0.496583	0.216096
ENSMUSG00000021392	chr13	49748719	49774384	+	Nol8	-1.30284	1.63e-07	-0.980072	9.06e-05
ENSMUSG00000063108	chr9	20237416	20264606	-	Zfp26	-1.30285	4.47e-07	-0.962797	0.00017992
ENSMUSG00000019997	chr10	24315248	24318489	+	Ctgf	-1.3034	0.00950485	-2.12202	6.39e-06
ENSMUSG00000074578	chr2	166888434	166891362	+	1500012F01Rik	-1.30429	5.64e-07	-1.20806	4.44e-06
ENSMUSG00000017291	chr11	77342664	77421317	-	Taok1	-1.3049	8.2e-08	-0.962942	0.000103011
ENSMUSG00000032423	chr9	88344567	88377412	-	Syncrip	-1.30524	9.17e-08	-1.16463	1.95e-06
ENSMUSG00000019792	chr10	30254031	30320555	-	Trmt11	-1.30689	8.36e-07	-1.0991	3.64e-05
ENSMUSG00000028159	chr3	137593971	137644509	-	Dapp1	-1.30735	1.21e-05	-0.613081	0.0587949
ENSMUSG00000008305	chr4	71778176	71861953	-	Tle1	-1.30759	4.51e-07	-0.826005	0.00196273
ENSMUSG00000039753	chr5	44135855	44212878	-	Fbxl5	-1.30907	1.22e-07	-1.41582	1.03e-08
ENSMUSG00000025326	chr7	66484122	66562097	+	Ube3a	-1.30927	1.24e-07	-0.848488	0.000738887
ENSMUSG00000014226	chr1	162133056	162142908	-	Cacybp	-1.31197	1.3e-07	-1.00009	4.7e-05
ENSMUSG00000013089	chr16	22381382	22439792	-	Etv5	-1.31231	1.22e-07	-1.09504	9.99e-06
ENSMUSG00000018362	chr11	106849943	106860855	-	Kpna2	-1.31396	1.17e-07	-1.34343	2.83e-08
ENSMUSG00000020363	chr11	49607680	49652115	+	Gfpt2	-1.31436	0.0116479	-1.56581	0.00257788
ENSMUSG00000023892	chr17	21587316	21602555	+	Zfp51	-1.3149	6.8e-06	-0.637764	0.0443253
ENSMUSG00000047777	chr4	151363742	151370367	-	Phf13	-1.31877	9.55e-05	-1.51805	5.58e-06
ENSMUSG00000067916	chr4	146506147	146554688	+	Gm13139	-1.3199	1.95e-06	-0.988372	0.000501946
ENSMUSG00000060519	chr1	158583748	158604487	-	Tor3a	-1.32198	0.000758914	-1.41238	0.00027418
ENSMUSG00000027423	chr2	144075859	144096642	-	Snx5	-1.32256	9.51e-08	-0.654568	0.0121116
ENSMUSG00000023990	chr17	47873979	47929368	+	Tfeb	-1.32533	3.09e-05	-0.695195	0.0546273
ENSMUSG00000001420	chr3	88132577	88138426	-	Tmem79	-1.32563	0.000105632	-1.6469	1.66e-06
ENSMUSG00000092225	chr7	50072199	50122604	-	Gm2381	-1.32678	1.7e-07	-1.08957	3.36e-05
ENSMUSG00000057886	chr14	74353729	74355393	-	Gm6984	-1.32773	0.00663812	-1.21474	0.0155857
ENSMUSG00000022704	chr16	43861520	43926922	-	Qtrtd1	-1.32837	1.77e-07	-1.06577	4.02e-05
ENSMUSG00000026622	chr1	193645323	193656929	+	Nek2	-1.32914	1.77e-07	-0.74817	0.00448718
ENSMUSG00000035941	chr9	85580963	85642830	-	Ibtk	-1.3299	8.29e-08	-0.643399	0.01623
ENSMUSG00000050565	chr1	157882533	157915991	+	Tor1aip2	-1.32997	1.61e-06	-1.21329	5.77e-06
ENSMUSG00000031139	chrX	57309131	57432266	-	Mcf2	-1.33014	0.0352237	-1.04155	0.133537
ENSMUSG00000036890	chr2	44419932	44783177	-	Gtdc1	-1.33068	2e-06	-1.09082	0.000165529
ENSMUSG00000019947	chr10	67558341	67741474	-	Arid5b	-1.3308	0.0372827	-1.69148	0.00876205
ENSMUSG00000036885	chr3	62142266	62266143	+	Arhgef26	-1.33124	0.000438853	-1.46538	2.84e-05
ENSMUSG00000000730	chr10	77504692	77526367	+	Dnmt3l	-1.33157	8.39e-08	-1.17873	1.73e-06
ENSMUSG00000068245	chr14	59966244	59984327	-	D14Ertd668e	-1.33195	1.29e-05	-1.43438	2.79e-06
ENSMUSG00000002428	chr3	19957811	20018376	+	Hltf	-1.33205	1.57e-07	-0.905684	0.00040687
ENSMUSG00000028576	chr4	94281182	94359920	+	Ift74	-1.33243	7.68e-07	-1.26308	1.52e-06
ENSMUSG00000074212	chr3	137530639	137579521	+	Dnajb14	-1.33358	1.27e-05	-1.34085	8.38e-06
ENSMUSG00000074867	chr13	62231276	62274779	+	Zfp808	-1.33367	3.99e-07	-1.06902	6.89e-05
ENSMUSG00000069045	chrY	597158	623056	-	Ddx3y	-1.33371	0.000334712	-1.23155	0.000738205
ENSMUSG00000016984	chr11	17838759	17853878	-	Etaa1	-1.33478	7.9e-08	-0.971777	0.000153587
ENSMUSG00000019823	chr10	41196120	41206838	+	Mical1	-1.33521	0.0268374	-1.57735	0.0119665
ENSMUSG00000019878	chr10	57206191	57232939	+	Hsf2	-1.33527	2.17e-07	-1.50249	2.58e-09
ENSMUSG00000032376	chr9	66362444	66440949	-	Usp3	-1.33759	6.65e-06	-0.760388	0.018794
ENSMUSG00000032902	chr3	104442591	104462385	+	Slc16a1	-1.33769	7.87e-06	-0.637192	0.0384811
ENSMUSG00000021000	chr12	60230707	60292570	+	Ctage5	-1.33972	1.78e-07	-1.07844	2.25e-05
ENSMUSG00000031299	chrX	156560141	156576345	-	Pdha1	-1.34123	4.51e-08	-1.20311	9.8e-07
ENSMUSG00000074643	chr2	155897581	155937695	-	Cpne1	-1.34184	0.000922654	-0.833507	0.0364102
ENSMUSG00000006740	chr18	6201000	6242172	-	Kif5b	-1.34362	4.67e-08	-0.974348	8.04e-05
ENSMUSG00000055065	chr15	79358137	79377171	-	Ddx17	-1.34568	1.82e-08	-1.09391	7.8e-06
ENSMUSG00000018379	chr11	87860875	87867257	+	Srsf1	-1.34622	3.93e-08	-1.03732	1.91e-05
ENSMUSG00000021149	chr13	8971317	8995263	-	Gtpbp4	-1.34626	5.72e-08	-0.939892	0.000163167
ENSMUSG00000028019	chr3	80840338	81017962	+	Pdgfc	-1.3485	0.0170088	-1.17923	0.0539416
ENSMUSG00000074802	chr10	88871568	88906712	-	Gas2l3	-1.34855	2.2e-07	-0.991408	0.000129719
ENSMUSG00000060981	chr13	23622919	23623388	+	Hist1h4h	-1.34929	2.05e-07	-1.32011	5.02e-07
ENSMUSG00000021395	chr13	51196267	51247915	+	Spin1	-1.35097	5.54e-08	-1.00552	6.76e-05
ENSMUSG00000042079	chr6	117850358	117875639	+	Hnrnpf	-1.3511	5.93e-08	-0.93519	0.000153219
ENSMUSG00000022462	chr15	96517825	96530129	-	Slc38a2	-1.35488	3.04e-08	-1.31012	7.08e-08
ENSMUSG00000027395	chr2	128926731	128952330	+	Polr1b	-1.35506	4.55e-08	-1.12958	6e-06
ENSMUSG00000045394	chr17	88035319	88050446	+	Epcam	-1.35699	0.00778129	-0.906297	0.0711841
ENSMUSG00000030117	chr6	122555421	122560105	-	Gdf3	-1.35881	4.93e-07	-2.0209	2.7e-13
ENSMUSG00000090673	chr19	41656860	41661026	+	Gm340	-1.35932	2.07e-05	-1.74011	7.3e-08
ENSMUSG00000034520	chr11	102660893	102681014	-	Gjc1	-1.36108	0.000171259	-1.61934	7.56e-06
ENSMUSG00000059714	chr17	35960175	35969736	+	Flot1	-1.36167	5.08e-05	-1.17792	0.000261705
ENSMUSG00000033581	chr16	22059082	22163372	-	Igf2bp2	-1.36265	1.15e-07	-1.51407	2.41e-09
ENSMUSG00000037487	chr15	37897083	38008608	-	Ubr5	-1.36352	9.61e-09	-1.32798	3.43e-08
ENSMUSG00000067148	chr17	46380869	46385003	-	Polr1c	-1.36439	1.49e-07	-1.19111	3.17e-06
ENSMUSG00000026641	chr1	173341444	173349273	+	Usf1	-1.36494	5.89e-05	-0.959705	0.00469893
ENSMUSG00000033460	chrX	131252502	131256456	+	Armcx1	-1.36708	0.0251188	-2.09987	0.00021678
ENSMUSG00000023150	chr1	153191628	153211575	+	Ivns1abp	-1.36824	3.38e-08	-0.604654	0.0223718
ENSMUSG00000078779	chr7	28627874	28641995	+	Zfp59	-1.37066	6.44e-07	-1.89738	2.22e-12
ENSMUSG00000042557	chr9	56919847	56976173	+	Sin3a	-1.37085	1.11e-08	-1.33265	4.01e-08
ENSMUSG00000063888	chr17	46910856	46919605	-	Rpl7l1	-1.37091	1.88e-08	-1.14121	3.48e-06
ENSMUSG00000026565	chr1	167795285	167932809	-	Pou2f1	-1.37112	1.26e-08	-0.916895	0.000270478
ENSMUSG00000050199	chr2	109757804	109854414	+	Lgr4	-1.37291	5.08e-08	-1.18838	1.68e-06
ENSMUSG00000042903	chrX	98449867	98456212	+	Foxo4	-1.37429	1.45e-06	-1.58988	4.48e-09
ENSMUSG00000075032	chr13	21874784	21875266	-	Hist1h3i	-1.37496	8.18e-05	-1.50032	1.11e-05
ENSMUSG00000021692	chr13	107737209	107750304	+	Dimt1	-1.3765	3.39e-07	-1.19701	7.75e-06
ENSMUSG00000027937	chr3	90035519	90039760	+	Jtb	-1.37688	1.89e-06	-1.55303	6.32e-08
ENSMUSG00000009585	chr15	79722089	79746336	+	Apobec3	-1.37729	4.55e-08	-1.59761	1.24e-10
ENSMUSG00000029922	chr6	39347803	39370461	-	Mkrn1	-1.37739	7.04e-08	-0.617946	0.0293296
ENSMUSG00000039756	chr3	121977332	121988187	+	Dnttip2	-1.3778	2.42e-08	-0.938366	0.000189121
ENSMUSG00000031592	chr8	42325113	42419440	+	Pcm1	-1.37788	1.51e-08	-1.09353	9.23e-06
ENSMUSG00000052534	chr1	170050130	170362401	-	Pbx1	-1.3786	7.36e-06	-1.15437	0.000229107
ENSMUSG00000058655	chr15	101904204	101927603	+	Eif4b	-1.37873	1.28e-08	-1.10948	5.56e-06
ENSMUSG00000025995	chr1	45852011	45880464	+	Wdr75	-1.3803	3.12e-08	-1.19238	1.1e-06
ENSMUSG00000028221	chr4	14791223	14842323	+	Tmem55a	-1.38047	0.000401693	-1.18896	0.0015854
ENSMUSG00000022544	chr16	5244245	5256076	-	Fam86	-1.38247	1.75e-06	-1.0974	0.000285917
ENSMUSG00000064194	chr7	50442540	50445851	+	Zfp936	-1.38318	2.49e-06	-0.986671	0.00134461
ENSMUSG00000031586	chr8	34893116	35040313	-	Rbpms	-1.38335	2.48e-07	-1.1184	3.84e-05
ENSMUSG00000004364	chr1	80261498	80337055	-	Cul3	-1.38374	1.95e-08	-1.17768	1.6e-06
ENSMUSG00000026558	chr1	169156221	169215258	-	Uck2	-1.38448	4.79e-08	-1.43448	6.94e-09
ENSMUSG00000069271	chr13	21845992	21846372	+	Hist1h2bn	-1.38511	7.99e-08	-1.87491	1.2e-13
ENSMUSG00000032267	chr9	48793490	48850622	+	Usp28	-1.38566	2.31e-08	-1.18272	2.4e-06
ENSMUSG00000005846	chr16	11193063	11203424	-	Rsl1d1	-1.38834	1.81e-08	-0.850644	0.000717342
ENSMUSG00000030521	chr7	71521427	71537154	-	Mphosph10	-1.38847	2.49e-08	-1.25835	2.63e-07
ENSMUSG00000028278	chr4	33070012	33109155	+	Rragd	-1.38848	6.88e-07	-1.01034	0.000242424
ENSMUSG00000059811	chr17	80247732	80295463	-	Atl2	-1.38937	2.32e-07	-0.986566	0.000270576
ENSMUSG00000030421	chr7	38745012	38804571	-	C80913	-1.39026	9.26e-09	-0.916493	0.000274229
ENSMUSG00000024376	chr18	33955981	34166860	-	Epb4.1l4a	-1.39154	5.17e-07	-1.45309	1.7e-07
ENSMUSG00000058385	chr13	23663265	23663882	+	Hist1h2bg	-1.39155	2.63e-07	-1.56823	2.49e-09
ENSMUSG00000020561	chr12	34114489	34124245	+	Twistnb	-1.39248	5.77e-08	-1.37339	4.33e-08
ENSMUSG00000004880	chr1	183745447	183772532	-	Lbr	-1.39359	2.5e-05	-1.11675	0.000514742
ENSMUSG00000017861	chr2	162880423	162910424	+	Mybl2	-1.3936	0.000975702	-1.21629	0.00639004
ENSMUSG00000040857	chr7	26027580	26035780	-	Erf	-1.39382	0.0428246	-1.15255	0.114512
ENSMUSG00000032575	chr9	106740643	106794310	-	Manf	-1.39482	5.29e-06	-1.00898	0.000949465
ENSMUSG00000050730	chr9	8994953	9239026	-	Arhgap42	-1.39525	2.38e-06	-0.791496	0.0105874
ENSMUSG00000050917	chr7	152047291	152051148	+	Fgf4	-1.39571	2.53e-09	-0.407586	0.158425
ENSMUSG00000020064	chr10	62706659	62780622	+	Herc4	-1.39736	8.54e-09	-1.24617	4.15e-07
ENSMUSG00000039431	chr8	41636449	41720151	-	Mtmr7	-1.39849	3.88e-08	-1.48496	4.44e-09
ENSMUSG00000020029	chr10	95009641	95026801	-	Nudt4	-1.39891	1.98e-06	-1.30639	8.37e-06
ENSMUSG00000068036	chr17	13897546	14043157	+	Mllt4	-1.39895	7.03e-09	-0.780755	0.0022292
ENSMUSG00000025246	chrX	74756352	74908322	+	Tbl1x	-1.39931	4.09e-08	-1.48973	1.69e-09
ENSMUSG00000028121	chr3	122122698	122233098	+	Bcar3	-1.40108	0.00841518	-0.830673	0.125488
ENSMUSG00000031016	chr7	117265864	117285626	+	Wee1	-1.40205	7.41e-08	-1.52393	3.04e-09
ENSMUSG00000023495	chr9	106356188	106366338	+	Pcbp4	-1.40243	0.00446648	-1.77201	0.000114566
ENSMUSG00000036777	chr9	22135658	22193650	-	Anln	-1.40446	1.43e-08	-1.24433	4.72e-07
ENSMUSG00000036863	chr3	145650834	145684684	+	Syde2	-1.40647	9.61e-07	-1.58039	6.82e-09
ENSMUSG00000044393	chr18	20716575	20763022	+	Dsg2	-1.40681	0.0486196	-1.60652	0.0191611
ENSMUSG00000031325	chrX	100378310	100507121	-	4930519F16Rik	-1.41039	4.49e-05	-1.78244	6.48e-07
ENSMUSG00000041431	chr13	101548605	101556525	-	Ccnb1	-1.41191	1.37e-08	-1.15145	2.21e-06
ENSMUSG00000029802	chr6	58534517	58642863	+	Abcg2	-1.41227	4.23e-08	-1.3743	4.56e-08
ENSMUSG00000027787	chr3	69525907	69552964	+	Nmd3	-1.41241	1.51e-08	-1.1941	1.37e-06
ENSMUSG00000070822	chr7	13353441	13361007	-	Zscan18	-1.41402	4.36e-07	-1.49263	9.69e-08
ENSMUSG00000001707	chr13	38737567	38750897	-	Eef1e1	-1.41529	3.29e-08	-1.05315	3.39e-05
ENSMUSG00000017548	chr11	79806608	79847625	+	Suz12	-1.41763	0.0079221	-1.34754	0.0143215
ENSMUSG00000026743	chr2	17976898	18134017	+	Mllt10	-1.42351	6.42e-09	-0.957526	0.000200214
ENSMUSG00000043872	chr4	126724338	126738396	-	Zmym1	-1.42375	9.79e-09	-1.36549	3.74e-08
ENSMUSG00000054814	chr5	74394487	74464455	-	Usp46	-1.42491	5.28e-07	-1.1213	9.81e-05
ENSMUSG00000032193	chr9	21528038	21554360	+	Ldlr	-1.42491	8.04e-07	-1.73806	1.19e-09
ENSMUSG00000026672	chr2	4941688	4985097	-	Optn	-1.42566	0.00928508	-1.30514	0.0143215
ENSMUSG00000020812	chr11	116532974	116537113	+	1810032O08Rik	-1.42936	9.18e-07	-1.10634	0.000191349
ENSMUSG00000020235	chr10	80828967	80841261	-	Fzr1	-1.43084	8.22e-06	-1.32633	3.78e-05
ENSMUSG00000028560	chr4	98590501	98602234	+	Usp1	-1.43096	4.6e-09	-1.28569	1.47e-07
ENSMUSG00000020541	chr11	90504779	90549680	-	Tom1l1	-1.43166	2.35e-06	-1.35608	2.95e-06
ENSMUSG00000023015	chr15	99450927	99482087	-	Racgap1	-1.43406	2.92e-08	-2.01659	9.17e-16
ENSMUSG00000038884	chr9	20673086	20678751	+	A230050P20Rik	-1.43526	4.18e-06	-1.62702	8.74e-07
ENSMUSG00000063605	chr8	97426769	97441998	-	Ccdc102a	-1.43642	9.16e-06	-0.767657	0.0349089
ENSMUSG00000053553	chr5	139835693	139936456	-	3110082I17Rik	-1.43834	1.54e-07	-0.994873	0.000306666
ENSMUSG00000026094	chr1	53812350	53842068	-	Stk17b	-1.43863	2e-07	-1.14052	2.77e-05
ENSMUSG00000073000	chr12	77545547	77552323	+	Gm10451	-1.43874	6.73e-06	-0.977067	0.00304606
ENSMUSG00000033943	chr2	119722964	119795317	+	Mga	-1.43901	2e-09	-1.03024	2.73e-05
ENSMUSG00000090744	chr7	48801044	48829032	-	Gm6871	-1.44173	2.29e-08	-1.34863	7.82e-08
ENSMUSG00000079003	chr8	86521571	86524285	+	Samd1	-1.44228	5.27e-07	-1.638	1.45e-08
ENSMUSG00000079009	chr2	150007491	150019015	+	Gm14139	-1.44317	2.92e-08	-0.9847	0.000199048
ENSMUSG00000061079	chr7	117205216	117238906	+	Zfp143	-1.4455	3.27e-08	-1.14397	9.79e-06
ENSMUSG00000007039	chr17	35195980	35199040	+	Ddah2	-1.44732	4.57e-05	-1.53559	7.07e-06
ENSMUSG00000024590	chr18	56867467	56913078	+	Lmnb1	-1.44787	2.04e-09	-1.0731	1.51e-05
ENSMUSG00000055373	chr4	25536479	25727391	-	Fut9	-1.44832	2.15e-07	-1.78994	7.29e-11
ENSMUSG00000001467	chr5	4081145	4104746	-	Cyp51	-1.44842	2.47e-08	-1.16957	4.37e-06
ENSMUSG00000074637	chr3	34548927	34551383	+	Sox2	-1.44956	7.73e-05	-1.75055	2.58e-06
ENSMUSG00000060678	chr13	23789929	23790323	-	Hist1h4c	-1.4496	2.54e-07	-1.10576	7.89e-05
ENSMUSG00000020794	chr11	72420785	72499983	+	Ube2g1	-1.4509	6.22e-09	-1.19608	1.68e-06
ENSMUSG00000035000	chr2	62168130	62250288	-	Dpp4	-1.45113	1.26e-07	-0.499587	0.103127
ENSMUSG00000037876	chr10	66558873	66719074	+	Jmjd1c	-1.45205	2.44e-09	-1.4462	2.25e-09
ENSMUSG00000039087	chr13	37870269	38043871	+	Rreb1	-1.45241	0.047295	-0.967669	0.24553
ENSMUSG00000062518	chr4	147047611	147076662	-	Zfp534	-1.45314	8.99e-06	-1.51909	4.16e-06
ENSMUSG00000039089	chr10	25994274	26094991	-	L3mbtl3	-1.4535	0.00114315	-0.322542	0.589154
ENSMUSG00000041649	chrX	149672009	149830675	+	Klf8	-1.45448	1.95e-07	-1.90634	1.58e-12
ENSMUSG00000034518	chr8	77517255	77555877	+	Hmgxb4	-1.45606	8.61e-09	-1.42107	1.32e-08
ENSMUSG00000047534	chr12	66233721	66273591	-	Mis18bp1	-1.45652	3.54e-09	-1.46247	2.06e-09
ENSMUSG00000049932	chr9	44142798	44144154	+	H2afx	-1.45793	4.1e-09	-1.48429	1.75e-09
ENSMUSG00000025862	chrX	39502494	39630362	+	Stag2	-1.46085	0.00118168	-0.951758	0.0371656
ENSMUSG00000022246	chr15	10498734	10644386	-	Rai14	-1.4641	5.61e-09	-1.51677	6.55e-10
ENSMUSG00000053012	chr6	71221713	71235312	+	Krcc1	-1.46431	8.48e-08	-1.4069	3.21e-07
ENSMUSG00000073894	chr7	114352959	114354430	+	Rbmxl2	-1.46526	3.58e-06	-1.18503	0.000273341
ENSMUSG00000043535	chr2	28979701	29037991	+	Setx	-1.46572	1.07e-07	-0.888045	0.00212189
ENSMUSG00000054079	chr11	93720557	93747080	-	Utp18	-1.46902	4.62e-09	-0.908398	0.000312192
ENSMUSG00000022314	chr15	51794151	51823306	-	Rad21	-1.47153	0.000235282	-1.40852	0.00056149
ENSMUSG00000021843	chr14	48283431	48356238	+	Ktn1	-1.47425	0.00113353	-0.561063	0.279645
ENSMUSG00000026864	chr2	34627490	34632051	+	Hspa5	-1.48083	2.25e-09	-1.25812	2.32e-07
ENSMUSG00000037458	chr15	38417185	38449021	-	Azin1	-1.48164	1.05e-09	-1.22239	6.86e-07
ENSMUSG00000003779	chr18	34784278	34792919	+	Kif20a	-1.48304	2.27e-09	-1.47626	1.09e-09
ENSMUSG00000056124	chr18	20843100	20904905	-	B4galt6	-1.48311	4.63e-05	-1.59576	8.12e-06
ENSMUSG00000000881	chrX	97963061	98013749	+	Dlg3	-1.48712	7.54e-08	-1.51813	3.55e-08
ENSMUSG00000030888	chr7	112880721	112885890	-	Rrp8	-1.48737	1.4e-08	-1.40457	2.78e-08
ENSMUSG00000025001	chr19	39005405	39045541	+	Hells	-1.49086	7.2e-10	-1.6919	1.76e-12
ENSMUSG00000042548	chr2	153171581	153229743	+	Asxl1	-1.49093	7.73e-10	-1.39213	1.81e-08
ENSMUSG00000057143	chr7	111487268	111501876	-	Trim12c	-1.49104	0.0244432	-1.82948	0.00220507
ENSMUSG00000035828	chr15	88692616	88696150	+	Pim3	-1.49105	5.6e-09	-1.4056	5.87e-08
ENSMUSG00000028347	chr4	48598046	48676003	+	Tmeff1	-1.49183	1.51e-09	-0.90036	0.000417427
ENSMUSG00000026020	chr1	59741853	59768968	+	Nop58	-1.49323	1.01e-09	-1.0971	7.07e-06
ENSMUSG00000033983	chr11	88831566	88852927	+	Coil	-1.49562	7.97e-09	-1.55972	8.73e-10
ENSMUSG00000051220	chrX	99337055	99352430	-	Ercc6l	-1.49756	3.37e-09	-1.69693	1.56e-11
ENSMUSG00000068851	chr6	136752589	136752900	-	Hist4h4	-1.49885	4.01e-08	-1.0518	0.000158167
ENSMUSG00000024989	chr19	38129515	38148915	+	Cep55	-1.50036	2.86e-06	-2.31412	6.69e-13
ENSMUSG00000029022	chr4	147234887	147242925	-	Miip	-1.5007	6.63e-07	-1.11953	0.000189121
ENSMUSG00000025925	chr1	15795739	15833551	+	Terf1	-1.50075	2.45e-09	-1.84241	1.67e-13
ENSMUSG00000001827	chr7	109006845	109019302	-	Folr1	-1.50092	6.56e-08	-1.48689	3.27e-08
ENSMUSG00000071516	chr13	21808281	21809321	+	Hist1h2ai	-1.50663	0.00108824	-1.61754	0.000199124
ENSMUSG00000005374	chr5	135625527	135639743	+	Tbl2	-1.50719	4.72e-09	-1.74757	1.54e-11
ENSMUSG00000035161	chr14	63295167	63379949	-	Ints6	-1.50853	9.52e-07	-1.87732	7.62e-10
ENSMUSG00000070348	chr7	152115836	152125774	-	Ccnd1	-1.51413	7.64e-08	-1.43353	1.38e-07
ENSMUSG00000051285	chr1	7079001	7163707	+	Pcmtd1	-1.51449	9.1e-10	-1.11771	8.77e-06
ENSMUSG00000027397	chr2	129024500	129037352	+	Slc20a1	-1.51708	1.03e-09	-1.31619	6.5e-08
ENSMUSG00000021255	chr12	87702067	87862578	+	Esrrb	-1.5178	0.00995832	-1.5693	0.0133586
ENSMUSG00000049971	chr5	128112632	128189124	+	Glt1d1	-1.52009	2.75e-08	-1.05306	0.000159648
ENSMUSG00000027070	chr2	69262397	69424122	-	Lrp2	-1.52202	8.61e-10	-0.938554	0.00016866
ENSMUSG00000048040	chrX	132528359	132529898	+	Arxes2	-1.52301	0.000268784	-1.82216	2.07e-05
ENSMUSG00000087166	chr4	98393425	98405171	+	L1td1	-1.52395	6.14e-07	-1.63847	1.17e-07
ENSMUSG00000034311	chrX	97821076	97922553	+	Kif4	-1.52598	1.17e-09	-1.66638	1.69e-11
ENSMUSG00000042508	chr5	9118801	9161776	-	Dmtf1	-1.52813	1.09e-09	-1.09285	1.32e-05
ENSMUSG00000027478	chr2	153475186	153513466	+	Dnmt3b	-1.53296	0.0426419	-1.16916	0.108507
ENSMUSG00000014496	chr14	32513201	32643601	-	Ankrd28	-1.53637	5.98e-10	-1.23763	8.84e-07
ENSMUSG00000019189	chr11	44332466	44379022	+	Rnf145	-1.5379	1.78e-09	-0.873376	0.000815651
ENSMUSG00000037722	chr14	45996009	46008477	-	Gnpnat1	-1.53896	2.29e-09	-1.20743	3.03e-06
ENSMUSG00000069314	chr13	21807632	21808012	-	Hist1h2bl	-1.53968	2.49e-08	-1.76552	9.91e-11
ENSMUSG00000024795	chr19	34996848	35050221	+	Kif20b	-1.53973	2.47e-10	-1.60765	3.08e-11
ENSMUSG00000030060	chr6	87863929	87886623	+	8430410A17Rik	-1.5404	2.94e-09	-1.20109	7.11e-06
ENSMUSG00000036273	chr15	91503606	91646551	+	Lrrk2	-1.54267	0.00177602	0.00167989	1
ENSMUSG00000051579	chrX	132703523	132706881	-	Tceal8	-1.54481	9.36e-08	-1.76301	2.43e-10
ENSMUSG00000041718	chrX	140752355	140808993	+	Alg13	-1.54681	2.35e-10	-1.6423	1.26e-11
ENSMUSG00000049539	chr13	23855537	23856283	+	Hist1h1a	-1.54781	9.74e-09	-1.82853	3.17e-12
ENSMUSG00000029833	chr6	37820811	37916296	+	Trim24	-1.54844	1.61e-10	-1.42903	4.43e-09
ENSMUSG00000025823	chr6	47746141	47763511	-	Pdia4	-1.54915	3.92e-10	-0.699021	0.00660121
ENSMUSG00000018965	chr5	33361465	33370615	+	Ywhah	-1.54996	4.49e-10	-1.32135	8.48e-08
ENSMUSG00000029836	chr6	51420359	51433703	+	Cbx3	-1.55006	9.09e-10	-0.982754	8.78e-05
ENSMUSG00000033107	chr18	21103126	21142349	+	Rnf125	-1.55018	0.00366887	-1.70451	0.00168702
ENSMUSG00000078500	chr4	145458697	145489878	+	Gm13235	-1.55333	2.32e-08	-1.59794	2.9e-08
ENSMUSG00000059309	chr13	23635921	23636924	+	Hist1h3f	-1.55388	2.59e-06	-1.88972	4.06e-09
ENSMUSG00000033014	chr3	103083216	103162691	+	Trim33	-1.55586	2.91e-10	-1.32571	5.43e-08
ENSMUSG00000024558	chr18	74088140	74225013	-	Mapk4	-1.55673	0.00552041	-0.876586	0.157698
ENSMUSG00000038279	chr6	125081901	125094771	+	Nop2	-1.55888	3.38e-10	-1.06367	1.84e-05
ENSMUSG00000027351	chr2	116947110	117008015	+	Spred1	-1.56123	0.00897744	-1.0334	0.113706
ENSMUSG00000045284	chrX	42139747	42143374	-	Dcaf12l1	-1.56146	8.23e-09	-1.35803	2.86e-07
ENSMUSG00000072980	chr2	119435248	119444205	-	Oip5	-1.56323	1.45e-07	-2.24777	4.78e-14
ENSMUSG00000044224	chr15	10376511	10400271	-	Dnajc21	-1.5637	1.62e-10	-1.47347	1.75e-09
ENSMUSG00000034595	chr17	36002538	36012541	+	Ppp1r18	-1.56425	0.00123219	-2.35998	1.07e-06
ENSMUSG00000025898	chr9	3404085	3479236	+	Cwf19l2	-1.56431	3.55e-10	-1.36252	5.64e-08
ENSMUSG00000027469	chr2	152673700	152721057	+	Tpx2	-1.56809	1.73e-10	-1.53193	2.39e-10
ENSMUSG00000002068	chr7	38883003	38892553	-	Ccne1	-1.57003	1.82e-10	-1.26728	2.6e-07
ENSMUSG00000026659	chr1	172803629	172815671	-	Dusp12	-1.57017	3.67e-08	-1.48779	6.95e-08
ENSMUSG00000038172	chr4	82866204	82970159	-	Ttc39b	-1.57027	2.17e-10	-1.09391	1.6e-05
ENSMUSG00000031609	chr8	59961504	59966657	-	Sap30	-1.57445	1.49e-09	-1.25723	9.55e-07
ENSMUSG00000022255	chr15	34012449	34072141	+	Mtdh	-1.57579	9.3e-11	-1.223	5.81e-07
ENSMUSG00000054115	chr15	9041742	9070207	-	Skp2	-1.57922	6.2e-10	-1.5569	7.79e-10
ENSMUSG00000025969	chr1	62749859	62865269	+	Nrp2	-1.57938	5.35e-06	-1.16861	0.000801442
ENSMUSG00000024998	chr19	38598687	38859588	+	Plce1	-1.58044	0.00525043	-0.896848	0.139575
ENSMUSG00000029920	chr6	64992661	65066044	+	Smarcad1	-1.58067	5.18e-08	-1.15504	0.000122644
ENSMUSG00000027699	chr3	26996144	27052800	-	Ect2	-1.58098	1.13e-10	-1.63174	1.69e-11
ENSMUSG00000020493	chr11	86902655	86922210	-	Prr11	-1.58312	0.0028014	-2.42536	4.37e-06
ENSMUSG00000023087	chr3	51028369	51055566	+	Ccrn4l	-1.58363	0.00779586	-0.975859	0.141413
ENSMUSG00000069267	chr13	23844136	23844755	+	Hist1h3b	-1.58604	1.16e-09	-1.69585	4.94e-11
ENSMUSG00000042988	chr11	120515102	120522489	-	Notum	-1.58898	2.33e-06	-1.26752	0.00029656
ENSMUSG00000035960	chr14	51544643	51546814	+	Apex1	-1.58918	1.99e-10	-1.08604	1.5e-05
ENSMUSG00000029405	chr5	92481172	92512761	-	G3bp2	-1.58953	5.75e-06	-1.27452	0.000382084
ENSMUSG00000027547	chr2	168573832	168593443	-	Sall4	-1.59086	2.34e-09	-2.17222	2.06e-16
ENSMUSG00000037712	chr14	46078467	46149793	-	Fermt2	-1.59106	3.56e-05	-1.44596	0.000193034
ENSMUSG00000027751	chr3	54497027	54532684	+	Fam48a	-1.59202	1.7e-10	-1.27277	4.38e-07
ENSMUSG00000062300	chr7	20301993	20334922	-	Pvrl2	-1.5943	1.15e-09	-2.14019	9.61e-17
ENSMUSG00000055102	chr7	50862539	50873655	+	Zfp819	-1.59481	6.43e-06	-3.43423	2.17e-21
ENSMUSG00000041057	chr17	71965555	72008371	+	Wdr43	-1.59769	6.64e-11	-0.967325	9.82e-05
ENSMUSG00000029246	chr5	77342274	77380603	-	Ppat	-1.60046	7.05e-11	-1.37302	1.42e-08
ENSMUSG00000091594	chr7	49960839	49982387	-	Gm17067	-1.60199	8.92e-11	-1.38012	2.63e-08
ENSMUSG00000060935	chr10	84565372	84580492	+	AI597468	-1.60329	1.14e-09	-0.98988	0.000233771
ENSMUSG00000020572	chr12	33505200	33538234	+	Nampt	-1.60332	2.1e-10	-1.3808	1.68e-08
ENSMUSG00000022723	chr16	59490601	59555578	-	Crybg3	-1.60737	7.26e-08	-0.108364	0.882373
ENSMUSG00000035873	chr10	107769245	107851447	+	Pawr	-1.60795	2.78e-05	-1.03802	0.00700564
ENSMUSG00000069310	chr13	23836842	23837471	-	Hist1h3c	-1.61157	1.33e-08	-1.59623	6.48e-09
ENSMUSG00000020387	chr11	51626957	51671155	-	Phf15	-1.61233	4.36e-09	-1.38348	5.74e-07
ENSMUSG00000066000	chr4	146986046	147052416	-	2610305D13Rik	-1.61273	6.64e-11	-1.33162	5.43e-08
ENSMUSG00000029710	chr5	137791337	137819897	+	Ephb4	-1.62102	2.63e-08	-1.83238	1.14e-09
ENSMUSG00000021728	chr13	118009432	118062905	+	Emb	-1.62167	2.17e-06	-0.751988	0.032607
ENSMUSG00000038214	chr10	43198946	43235202	+	Bend3	-1.6225	1.28e-10	-1.84768	1.53e-13
ENSMUSG00000056537	chrX	101152502	101176623	-	Rlim	-1.62568	0.0295857	-1.81023	0.00966554
ENSMUSG00000046179	chr7	56121799	56136966	-	E2f8	-1.6264	4.06e-05	-1.20895	0.00441923
ENSMUSG00000024837	chr19	25580108	25678819	+	Dmrt1	-1.62795	0.00357763	-1.18154	0.0521232
ENSMUSG00000020015	chr10	92623621	92729816	+	Cdk17	-1.62913	1.69e-10	-1.21019	1.89e-06
ENSMUSG00000079555	chr5	34496570	34512094	-	Haus3	-1.6348	6.16e-11	-1.29761	2.46e-07
ENSMUSG00000006586	chr4	13670583	13820796	+	Runx1t1	-1.63499	2.64e-06	-1.78396	1.83e-06
ENSMUSG00000025915	chr1	9788211	9892637	+	Sgk3	-1.63529	5.73e-08	-1.49917	1.07e-07
ENSMUSG00000019857	chr10	53316767	53329019	+	Asf1a	-1.63676	3.13e-10	-1.19332	3.55e-06
ENSMUSG00000029267	chr5	108494693	108538023	+	Mtf2	-1.64074	8.57e-09	-1.35056	2.88e-06
ENSMUSG00000030061	chr6	97133664	97155636	-	Uba3	-1.64657	3.6e-11	-1.23949	5.09e-07
ENSMUSG00000057561	chr18	46757358	46769879	+	Eif1a	-1.65069	1.54e-11	-1.41119	5.71e-09
ENSMUSG00000022849	chr16	35770472	35828532	+	Hspbap1	-1.6526	7.09e-11	-1.01065	9.76e-05
ENSMUSG00000071172	chr17	29169618	29180311	+	Srsf3	-1.65617	7.33e-12	-1.203	7.07e-07
ENSMUSG00000044681	chr5	28527359	28572332	-	Cnpy1	-1.65665	0.00420076	-1.38596	0.0229333
ENSMUSG00000066009	chr4	146064699	146094022	+	Gm13051	-1.65754	1.16e-09	-2.29532	3.19e-17
ENSMUSG00000032946	chr19	6399340	6415216	+	Rasgrp2	-1.65795	0.00450265	-2.16557	0.000262377
ENSMUSG00000074480	chr3	88336317	88345318	+	Mex3a	-1.65837	0.000214164	-2.1194	4.13e-06
ENSMUSG00000078497	chr4	146735412	146765113	+	Gm13145	-1.65871	2.07e-08	-1.3001	1.64e-05
ENSMUSG00000040717	chr14	27852187	27920472	+	Il17rd	-1.66191	8.62e-11	-0.621716	0.0269056
ENSMUSG00000023156	chr14	8912827	8924360	+	Rpp14	-1.66264	6.92e-10	-1.21301	5.02e-06
ENSMUSG00000028986	chr5	23606408	23667041	+	Klhl7	-1.66278	0.000175956	-1.47976	0.000583315
ENSMUSG00000049502	chr16	35926597	35939237	-	Dtx3l	-1.66485	0.00383503	-1.39082	0.0159243
ENSMUSG00000022055	chr14	68701920	68707152	+	Nefl	-1.66537	0.000326032	-1.54827	0.00045531
ENSMUSG00000024302	chr18	23573916	23818215	+	Dtna	-1.67242	6.2e-08	-1.09488	0.000481476
ENSMUSG00000054263	chr15	7079559	7147489	+	Lifr	-1.67307	1.76e-07	-1.40268	2.18e-05
ENSMUSG00000001053	chr11	51456565	51464344	-	N4bp3	-1.67341	0.00885922	-1.81327	0.00537513
ENSMUSG00000033985	chr4	116393553	116478561	+	Tesk2	-1.67373	4.32e-09	-1.45651	1.8e-07
ENSMUSG00000024436	chr17	36047324	36053334	-	Mrps18b	-1.67987	3.72e-10	-1.1083	3.47e-05
ENSMUSG00000038943	chr7	87439336	87461145	+	Prc1	-1.68081	1.22e-11	-2.16562	3.72e-19
ENSMUSG00000062248	chr13	51740601	51746029	+	Cks2	-1.68149	4.9e-10	-1.85936	1.78e-12
ENSMUSG00000030970	chr7	140179246	140316037	-	Ctbp2	-1.68226	1.82e-12	-1.18393	1.22e-06
ENSMUSG00000066007	chr4	146124225	146166156	+	Zfp600	-1.68325	0.000110027	-1.19599	0.00926949
ENSMUSG00000025154	chr19	41841078	41876574	-	Arhgap19	-1.68344	1.2e-11	-1.72051	4.72e-12
ENSMUSG00000049764	chr10	75495357	75505979	+	Zfp280b	-1.68357	5.1e-07	-2.05561	6.44e-10
ENSMUSG00000028175	chr3	159158397	159192919	+	Depdc1a	-1.68861	9.85e-09	-1.64729	1.14e-08
ENSMUSG00000036202	chr2	51928357	51977903	+	Rif1	-1.68957	1.3e-12	-1.22394	4.2e-07
ENSMUSG00000022099	chr14	71001070	71035785	-	Epb4.9	-1.69053	1.46e-10	-1.82107	1.08e-11
ENSMUSG00000024528	chr18	52625347	52650392	+	Srfbp1	-1.69164	3.07e-11	-1.3496	8.97e-08
ENSMUSG00000001627	chr12	40928154	40975091	-	Ifrd1	-1.69885	3.19e-10	-1.88616	5.07e-13
ENSMUSG00000034460	chr12	74200596	74215024	-	Six4	-1.70483	3.12e-11	-1.42811	1.6e-08
ENSMUSG00000032883	chr1	78654400	78703562	+	Acsl3	-1.70619	0.00323405	-1.26312	0.0249608
ENSMUSG00000078498	chr4	146679783	146707843	+	Gm13151	-1.7074	2.95e-08	-1.94565	3.8e-10
ENSMUSG00000060639	chr13	22132685	22133221	-	Hist1h4i	-1.70799	3.18e-10	-1.19922	1.41e-05
ENSMUSG00000022686	chr16	19760301	19772846	+	B3gnt5	-1.70858	0.000400925	-2.25166	8.13e-07
ENSMUSG00000047454	chr12	79327642	79785754	+	Gphn	-1.71313	1.49e-07	-1.323	3.9e-05
ENSMUSG00000024642	chr19	14522562	14672473	-	Tle4	-1.71343	2.19e-12	-1.42688	6.82e-09
ENSMUSG00000022351	chr15	59146632	59162747	+	Sqle	-1.71413	3.05e-11	-1.31895	2.04e-07
ENSMUSG00000022884	chr16	23107517	23114209	+	Eif4a2	-1.71659	1.67e-12	-0.785628	0.00188708
ENSMUSG00000045690	chr12	76732510	76770489	-	Wdr89	-1.72062	5.88e-10	-1.22707	1.17e-05
ENSMUSG00000039497	chr10	33871200	33927357	-	Dse	-1.72099	8.04e-12	-1.42241	8.71e-09
ENSMUSG00000049470	chr11	53164335	53235332	+	Aff4	-1.72116	1.1e-12	-1.24488	3.07e-07
ENSMUSG00000056895	chr11	58762413	58763032	+	Hist3h2ba	-1.72225	0.00398061	-1.30592	0.0285218
ENSMUSG00000031422	chrX	133267481	133278229	-	Morf4l2	-1.72426	8.33e-07	-1.3326	0.000109404
ENSMUSG00000069270	chr13	23773336	23775817	-	Hist1h2ac	-1.72502	1.03e-06	-1.52295	8.82e-06
ENSMUSG00000062808	chr13	23667632	23668880	+	Hist1h3d	-1.72537	5.49e-09	-1.50052	1.07e-06
ENSMUSG00000034422	chr16	35832960	35871630	-	Parp14	-1.72745	6.5e-07	-1.69395	2.97e-06
ENSMUSG00000005204	chr11	69486612	69495586	-	Senp3	-1.72809	4.53e-11	-1.36959	2.64e-07
ENSMUSG00000040464	chr5	5537454	5559538	-	Gtpbp10	-1.72838	1.02e-11	-1.00175	0.00011982
ENSMUSG00000062727	chr13	22127690	22128168	+	Hist1h2bk	-1.73151	1.97e-07	-1.50757	3.55e-06
ENSMUSG00000023147	chr16	96367014	96379459	+	Wrb	-1.73154	1.87e-11	-1.22424	2.61e-06
ENSMUSG00000040363	chrX	11613866	11737481	-	Bcor	-1.73199	8.69e-12	-1.75992	2.61e-12
ENSMUSG00000022114	chr14	106291166	106296036	-	Spry2	-1.73519	0.00089574	-1.90823	0.00046584
ENSMUSG00000042195	chr9	53619342	53665968	+	Slc35f2	-1.73782	4.89e-11	-1.47201	9.88e-09
ENSMUSG00000032827	chr6	4852917	5115661	+	Ppp1r9a	-1.73836	1.47e-12	-0.92212	0.000354778
ENSMUSG00000019797	chr10	43244927	43260800	-	1700021F05Rik	-1.7398	2.86e-10	-1.35394	6.93e-07
ENSMUSG00000038975	chr3	153570253	153575930	-	Rabggtb	-1.74252	2.06e-12	-1.22533	8.04e-07
ENSMUSG00000046351	chr13	23444972	23461077	-	Zfp322a	-1.74528	5.46e-12	-1.58172	4.34e-10
ENSMUSG00000015653	chr5	5664831	5694578	-	Steap2	-1.747	4e-05	-2.01437	2.31e-06
ENSMUSG00000078503	chr4	145100662	145129091	+	Gm13225	-1.75171	2.93e-13	-1.57776	5.31e-11
ENSMUSG00000069268	chr13	23665605	23666065	-	Hist1h2bf	-1.75219	2e-09	-1.39823	8.99e-06
ENSMUSG00000047246	chr13	23675611	23712993	-	Hist1h2be	-1.75333	2.68e-11	-2.1483	1.54e-16
ENSMUSG00000042354	chr14	31825620	31832275	-	Gnl3	-1.75593	5.98e-13	-1.13264	3.96e-06
ENSMUSG00000004151	chr12	39505967	39594802	+	Etv1	-1.75652	2.88e-07	-2.40997	5.79e-11
ENSMUSG00000019989	chr10	24493620	24556001	-	Enpp3	-1.76161	1.61e-12	-1.45382	1.22e-08
ENSMUSG00000049950	chr2	3246221	3249915	-	Rpp38	-1.76238	1.45e-07	-1.0829	0.00154773
ENSMUSG00000041734	chr3	86882515	86978669	-	Kirrel	-1.76425	0.00125698	-2.13456	5.7e-05
ENSMUSG00000027115	chr2	109120895	109181904	+	Kif18a	-1.76444	5.12e-12	-1.96256	3.74e-15
ENSMUSG00000032501	chr15	59479905	59488105	+	Trib1	-1.76459	0.00102918	-2.62454	5.86e-07
ENSMUSG00000019773	chr10	4540941	4547381	+	Fbxo5	-1.76483	1.17e-11	-2.41317	8.24e-21
ENSMUSG00000029304	chr5	104864137	104870069	+	Spp1	-1.76548	1.17e-12	-1.60359	6.15e-11
ENSMUSG00000003031	chr6	134870419	134875531	+	Cdkn1b	-1.76668	3.53e-10	-2.49503	4.22e-17
ENSMUSG00000041064	chr9	65434967	65443774	+	Pif1	-1.76697	1.69e-10	-2.61793	1.2e-20
ENSMUSG00000048897	chr7	87169700	87237637	+	Zfp710	-1.7684	6.61e-10	-2.00233	6.79e-12
ENSMUSG00000019487	chr17	57388874	57402846	+	Trip10	-1.77001	1.2e-05	-2.10172	1.92e-07
ENSMUSG00000022033	chr14	66424674	66436659	+	Pbk	-1.77581	2.97e-10	-1.29187	3.1e-06
ENSMUSG00000023942	chr17	45722149	45736555	-	Slc29a1	-1.77614	0.0104533	-1.61777	0.0281608
ENSMUSG00000057551	chr9	19445668	19452492	+	Zfp317	-1.77801	6.9e-11	-1.23455	6.17e-06
ENSMUSG00000046204	chr14	67530007	67538891	+	Pnma2	-1.77909	2.01e-07	-1.53574	1.08e-05
ENSMUSG00000011114	chr9	37456767	37464897	-	Tbrg1	-1.78185	1.86e-12	-1.11764	8.64e-06
ENSMUSG00000049439	chr1	60400167	60444904	+	Cyp20a1	-1.78307	2.55e-10	-1.09916	0.000119174
ENSMUSG00000028397	chr4	73888401	74051764	+	Kdm4c	-1.78462	2.56e-13	-1.26507	2.81e-07
ENSMUSG00000027306	chr2	119444034	119476980	+	Nusap1	-1.78617	1.25e-12	-1.53397	5.94e-10
ENSMUSG00000028645	chr4	118781316	118809935	+	Slc2a1	-1.7879	2.86e-13	-0.943085	0.000145602
ENSMUSG00000031310	chrX	98599723	98616188	-	Zmym3	-1.7984	0.0129124	-2.27312	0.00267623
ENSMUSG00000038301	chr6	51473900	51540678	+	Snx10	-1.799	4.22e-12	-1.24692	1.37e-06
ENSMUSG00000024968	chr19	7341815	7349715	+	Rcor2	-1.79901	0.000284487	-2.48332	7.53e-07
ENSMUSG00000027702	chr3	30523189	30546791	-	Lrrc34	-1.80011	7.95e-05	-2.09036	5.46e-06
ENSMUSG00000074887	chr7	50478945	50481703	+	EU599041	-1.80795	4.45e-12	-1.49117	8.61e-09
ENSMUSG00000038518	chr13	44824843	45017012	+	Jarid2	-1.80925	0.00088205	-1.34658	0.0209018
ENSMUSG00000043991	chr18	36440751	36461175	+	Pura	-1.80996	9.97e-06	-1.31304	0.00231471
ENSMUSG00000022995	chr1	183834576	183950111	-	Enah	-1.81079	0.000129246	-1.57705	0.00126922
ENSMUSG00000022286	chr15	37162791	37293324	+	Grhl2	-1.81145	3.75e-12	-0.613358	0.0303205
ENSMUSG00000078495	chr4	147128083	147183895	-	Gm13157	-1.81226	5.66e-13	-2.01012	6.35e-16
ENSMUSG00000055148	chr8	74842932	74845555	+	Klf2	-1.822	3.03e-10	-2.81855	4.97e-23
ENSMUSG00000029328	chr5	100462596	100468683	-	Hnrpdl	-1.82379	5.97e-14	-1.46452	1.13e-09
ENSMUSG00000042367	chr4	127002479	127008088	-	Gjb3	-1.83631	0.00847454	-2.63803	0.000123757
ENSMUSG00000069266	chr13	23848806	23849296	+	Hist1h4b	-1.83856	6.33e-13	-1.34849	8.44e-08
ENSMUSG00000028675	chr4	135426833	135429765	-	Pnrc2	-1.83903	9.81e-13	-1.56735	1.36e-09
ENSMUSG00000031976	chr8	126545408	126572405	+	Urb2	-1.84176	3.88e-14	-1.62442	2.21e-11
ENSMUSG00000025986	chr1	46864389	46910891	-	Slc39a10	-1.84277	0.00249645	-1.31635	0.027671
ENSMUSG00000002297	chr5	8396973	8422716	-	Dbf4	-1.84402	5.42e-14	-1.73247	7.41e-13
ENSMUSG00000026662	chr2	4802610	4831603	+	Sephs1	-1.84419	1.93e-13	-1.37149	4.02e-08
ENSMUSG00000086147	chr4	146346085	146364864	+	Gm13150	-1.85303	8.51e-07	-1.85775	7.26e-07
ENSMUSG00000060206	chr4	54957920	55096435	+	Zfp462	-1.86479	8.79e-08	-1.56416	1.4e-05
ENSMUSG00000055612	chr2	72314216	72324950	+	Cdca7	-1.86645	4.28e-14	-1.60341	7.21e-11
ENSMUSG00000069273	chr13	23653403	23654238	-	Hist1h3e	-1.87065	1.23e-11	-1.59574	4.01e-09
ENSMUSG00000042447	chr6	8159222	8186274	+	Mios	-1.8739	4.07e-12	-1.6093	9.18e-10
ENSMUSG00000023961	chr17	44233257	44242758	-	Enpp4	-1.88011	0.000265782	-1.46741	0.00756472
ENSMUSG00000066037	chr4	135866857	135896596	+	Hnrnpr	-1.88239	1.37e-14	-1.43256	4.72e-09
ENSMUSG00000006720	chr13	22036963	22052648	+	Zfp184	-1.88405	5.77e-10	-2.03376	1.37e-11
ENSMUSG00000032878	chr11	28285685	28484324	-	Ccdc85a	-1.88489	1.88e-11	-1.40477	6.9e-07
ENSMUSG00000038668	chr4	58448127	58566770	-	Lpar1	-1.89139	4.59e-10	-2.21652	3.89e-15
ENSMUSG00000024317	chr18	21159842	21186724	+	Rnf138	-1.8936	2.48e-14	-1.7751	8.06e-13
ENSMUSG00000065999	chr4	146927386	146959307	+	Gm13154	-1.89911	1.44e-13	-2.01751	2.22e-15
ENSMUSG00000000708	chr17	53706186	53812045	+	Kat2b	-1.90198	1.21e-11	-1.36896	1.7e-06
ENSMUSG00000030867	chr7	129302951	129313389	+	Plk1	-1.91338	9.9e-14	-1.94453	4.86e-15
ENSMUSG00000027359	chr2	126378143	126413979	+	Slc27a2	-1.91351	0.0140169	-1.50852	0.0522697
ENSMUSG00000069300	chr13	22135083	22135545	+	Hist1h2bj	-1.91504	8.77e-11	-1.95092	5.71e-12
ENSMUSG00000040728	chr4	11259080	11313930	-	Esrp1	-1.91565	3.85e-06	-2.01482	3.91e-07
ENSMUSG00000058773	chr13	21871752	21872494	-	Hist1h1b	-1.91896	1.78e-14	-2.20171	2.39e-19
ENSMUSG00000078502	chr4	145175069	145215248	+	Gm13212	-1.92055	2.88e-12	-1.61886	3.23e-09
ENSMUSG00000058189	chr13	21813913	21814436	+	Hist1h2bm	-1.92211	5.16e-13	-2.00203	1.42e-14
ENSMUSG00000049321	chr11	50712214	50729667	-	Zfp2	-1.93034	1.51e-09	-1.7545	2.24e-08
ENSMUSG00000069274	chr13	23643127	23643517	-	Hist1h4f	-1.93042	2.55e-14	-1.48417	3.05e-09
ENSMUSG00000044033	chr2	76847960	77008693	-	Ccdc141	-1.93088	0.00173297	-0.591162	0.465445
ENSMUSG00000050936	chr3	96073644	96082924	+	Hist2h2bb	-1.93164	1.24e-15	-1.48637	5.73e-10
ENSMUSG00000067860	chrX	55275877	55294913	+	Zic3	-1.9487	0.000232411	-1.94296	0.000430582
ENSMUSG00000000787	chrX	12858096	12871178	+	Ddx3x	-1.95109	7.67e-16	-1.36265	1.62e-08
ENSMUSG00000035293	chr12	52449048	52477973	+	G2e3	-1.96685	9.94e-15	-1.63298	4.08e-11
ENSMUSG00000069302	chr13	22126982	22127512	-	Hist1h2ah	-1.97247	2.06e-06	-2.01268	7.9e-07
ENSMUSG00000024459	chr17	37121006	37126482	-	H2-M5	-1.97274	0.00566815	-1.32354	0.0943046
ENSMUSG00000000628	chr6	82675019	82724448	-	Hk2	-1.99237	1.86e-16	-1.71568	8.98e-13
ENSMUSG00000025161	chr11	120809794	120822182	+	Slc16a3	-2.02139	0.0165792	-0.999851	0.265421
ENSMUSG00000061991	chr13	23625775	23626173	+	Hist1h2af	-2.02439	3.14e-14	-1.89153	3.28e-12
ENSMUSG00000013662	chr19	32747050	32786812	-	Atad1	-2.03748	2.2e-09	-1.6535	8.61e-07
ENSMUSG00000058186	chr4	145104787	145294344	+	Gm13242	-2.0542	1.4e-16	-1.77171	6.31e-13
ENSMUSG00000058318	chr2	91933274	92204823	+	Phf21a	-2.05981	1.35e-10	-1.54594	2.45e-06
ENSMUSG00000038679	chr15	50486307	50721587	-	Trps1	-2.07149	3.52e-06	-1.81482	7.85e-05
ENSMUSG00000040274	chr5	3343893	3523218	+	Cdk6	-2.08437	4.76e-14	-1.92625	4.39e-12
ENSMUSG00000040943	chr3	133126643	133207354	-	Tet2	-2.09159	0.00372143	-1.87113	0.0134393
ENSMUSG00000051335	chr13	43290888	43399541	-	Gfod1	-2.09627	0.00801271	-2.27392	0.00457138
ENSMUSG00000091383	chr13	51298057	51298434	-	Hist1h2al	-2.10424	4.89e-16	-0.291381	0.752807
ENSMUSG00000055560	chr13	67506658	67514893	-	Zfp459	-2.10492	8.62e-12	-1.87124	1.1e-09
ENSMUSG00000002365	chr17	5841346	5931946	+	Snx9	-2.10956	1.21e-11	-0.782469	0.0160228
ENSMUSG00000069301	chr13	22134348	22134818	-	Hist1h2ag	-2.1108	8.9e-10	-1.72375	3.75e-07
ENSMUSG00000064288	chr13	21842063	21842374	-	Hist1h4k	-2.11178	8.88e-17	-1.49042	4.07e-09
ENSMUSG00000062417	chr13	23627291	23627820	+	Hist1h3g	-2.13739	9.55e-12	-1.6271	7.98e-07
ENSMUSG00000071478	chr13	23666250	23666821	+	Hist1h2ad	-2.13963	0.000833244	-2.50823	5.08e-05
ENSMUSG00000040296	chr4	40150806	40186861	-	Ddx58	-2.14271	1.67e-12	-2.1107	1.35e-12
ENSMUSG00000043629	chr1	52979168	53020104	-	1700019D03Rik	-2.14961	5.03e-15	-2.58105	1.96e-21
ENSMUSG00000006494	chr2	71711281	71741915	+	Pdk1	-2.15994	6.41e-19	-1.5316	3.53e-10
ENSMUSG00000063021	chr13	21845264	21845776	-	Hist1h2ak	-2.16485	7.5e-16	-2.05064	8.57e-15
ENSMUSG00000063689	chr3	96023788	96024231	+	Hist2h2ab	-2.18055	2.41e-13	-1.66546	8.75e-08
ENSMUSG00000068855	chr3	96024284	96024803	-	Hist2h2ac	-2.18611	6.31e-18	-2.25103	1.63e-19
ENSMUSG00000036036	chr17	37138108	37147580	+	Zfp57	-2.18902	0.00027119	-1.53968	0.0161758
ENSMUSG00000041658	chrX	149574524	149606486	+	Rragb	-2.19027	3.38e-12	-1.74036	3.43e-08
ENSMUSG00000044647	chr2	65683824	65869603	+	Csrnp3	-2.19369	2.04e-11	-0.974557	0.00353492
ENSMUSG00000020027	chr10	94847996	94879814	-	Socs2	-2.19762	7.24e-18	-2.34058	4.42e-19
ENSMUSG00000019312	chr11	98307708	98316687	+	Grb7	-2.19937	4.52e-12	-2.23456	7.91e-13
ENSMUSG00000024427	chr18	38745922	38760922	-	Spry4	-2.201	0.00479325	-2.53062	0.00156802
ENSMUSG00000005360	chr15	8584124	8660764	-	Slc1a3	-2.20701	5.33e-13	-1.18134	0.000121299
ENSMUSG00000034486	chr1	91824537	91829865	-	Gbx2	-2.2114	0.0144495	-0.995032	0.367454
ENSMUSG00000036098	chr19	10282762	10315238	-	Gm98	-2.23253	6.33e-08	-1.92603	7.01e-06
ENSMUSG00000032369	chr9	92144895	92166813	+	Plscr1	-2.23313	1.49e-14	-1.92564	7.93e-12
ENSMUSG00000024462	chr17	37182911	37212012	+	Gabbr1	-2.23341	0.0213591	-1.96665	0.0550833
ENSMUSG00000067455	chr13	21826903	21827329	+	Hist1h4j	-2.24491	6.21e-12	-1.7607	8.25e-09
ENSMUSG00000078496	chr4	146866526	146887595	+	Gm13152	-2.26881	3.25e-14	-2.00533	1.36e-11
ENSMUSG00000069272	chr13	23662386	23663089	-	Hist1h2ae	-2.27691	3.25e-13	-1.99072	7.49e-11
ENSMUSG00000018102	chr13	23776068	23784357	+	Hist1h2bc	-2.28066	2.34e-18	-1.73005	9.69e-12
ENSMUSG00000032494	chr9	110842114	110848662	-	Tdgf1	-2.28634	3.1e-21	-1.49221	4.76e-10
ENSMUSG00000019894	chr10	102830477	102882011	+	Slc6a15	-2.28929	9.42e-09	-2.59071	1.59e-11
ENSMUSG00000037169	chr12	12942902	12948720	-	Mycn	-2.30063	2.96e-11	-4.06203	2.39e-29
ENSMUSG00000069305	chr13	21923636	21924065	-	Hist1h4n	-2.30177	1.66e-11	-1.78121	1.14e-07
ENSMUSG00000061615	chr13	23842957	23843462	+	Hist1h2ab	-2.32811	9.81e-16	-2.07244	4.07e-13
ENSMUSG00000027993	chr3	83964361	84109368	-	Trim2	-2.32903	3.82e-10	-1.55122	4.67e-05
ENSMUSG00000075031	chr13	23838603	23839071	+	Hist1h2bb	-2.33643	1.94e-20	-2.17617	1.74e-18
ENSMUSG00000051627	chr13	23713624	23714371	-	Hist1h1e	-2.33807	9.58e-20	-2.52751	9.09e-23
ENSMUSG00000053470	chr6	71538968	71582899	-	Kdm3a	-2.34801	1.26e-13	-2.20796	4.09e-12
ENSMUSG00000034391	chr18	85104550	85150768	+	Fbxo15	-2.35268	2.01e-06	-1.70554	0.000718541
ENSMUSG00000003153	chr6	122677827	122751658	-	Slc2a3	-2.3703	9.58e-20	-1.71403	6.6e-12
ENSMUSG00000036181	chr13	23830676	23832235	+	Hist1h1c	-2.37264	7.84e-22	-1.89655	6.43e-15
ENSMUSG00000031297	chrX	98274549	98281359	-	Slc7a3	-2.37929	7.12e-10	-1.83889	1.53e-06
ENSMUSG00000031523	chr8	37630805	38015490	-	Dlc1	-2.39506	6.14e-07	-2.19463	6.58e-06
ENSMUSG00000020484	chr11	5420662	5425896	+	Xbp1	-2.42181	1.38e-09	-1.59821	7.08e-05
ENSMUSG00000039985	chr6	148869557	148894989	-	Fam60a	-2.43404	4.7e-23	-2.17176	6.4e-19
ENSMUSG00000024014	chr17	29627757	29632390	+	Pim1	-2.44305	2.3e-11	-2.92199	3.2e-15
ENSMUSG00000078566	chr7	146082519	146101202	-	Bnip3	-2.48884	2.13e-05	-1.57078	0.00754229
ENSMUSG00000039193	chr17	74825635	74858448	-	Nlrc4	-2.50638	3.77e-13	-2.15317	4.9e-07
ENSMUSG00000019982	chr10	20844736	20880790	-	Myb	-2.53948	0.00760132	-1.4583	0.13681
ENSMUSG00000031665	chr8	91551147	91568061	-	Sall1	-2.54397	1.18e-09	-3.26682	6.36e-14
ENSMUSG00000019970	chr10	21601990	21719709	+	Sgk1	-2.58505	2.86e-24	-3.26048	3.46e-37
ENSMUSG00000000861	chr11	23978056	24074123	+	Bcl11a	-2.58897	7.08e-14	0.937674	0.0173449
ENSMUSG00000052565	chr13	23646901	23650721	+	Hist1h1d	-2.65287	1.49e-26	-2.36814	4.33e-22
ENSMUSG00000021466	chr13	63610261	63674474	-	Ptch1	-2.66462	1.82e-08	-2.25641	3.05e-06
ENSMUSG00000047022	chr12	58331412	58598186	+	Mipol1	-2.69529	3.48e-17	-1.84124	1.21e-08
ENSMUSG00000026564	chr1	168028284	168058029	-	Dusp27	-2.69642	0.0141236	-2.73157	0.0157096
ENSMUSG00000041817	chr13	97837242	97899476	+	Fam169a	-2.76521	1.63e-29	-1.46687	1.41e-09
ENSMUSG00000012396	chr6	122657507	122664651	+	Nanog	-2.82578	2.12e-16	-2.57639	8.61e-14
ENSMUSG00000026398	chr1	138740161	138857004	-	Nr5a2	-2.83139	6.05e-09	-2.92834	2.88e-09
ENSMUSG00000025056	chrX	83437103	83441286	+	Nr0b1	-2.90792	0.00526479	-3.04187	0.00470044
ENSMUSG00000021678	chr13	96281687	96295195	-	F2rl1	-2.9363	3.68e-23	-1.73072	9.9e-10
ENSMUSG00000058440	chr6	29997988	30103458	+	Nrf1	-3.01135	1.12e-31	-2.31677	3.43e-20
ENSMUSG00000061186	chr2	10292137	10516880	+	Sfmbt2	-3.16022	2.18e-05	-1.10095	0.176904
ENSMUSG00000031160	chrX	7501402	7505733	-	Eras	-3.23002	4.88e-14	-4.11665	1.66e-19
ENSMUSG00000021848	chr14	49277354	49287319	-	Otx2	-3.24589	1.18e-09	-4.33808	6.18e-15
ENSMUSG00000008575	chr4	81936077	82351654	-	Nfib	-3.28451	8.43e-05	-2.95549	0.00048438
ENSMUSG00000051176	chr8	44380422	44392363	-	Zfp42	-3.40176	1.57e-06	-2.33961	0.000966167
ENSMUSG00000027985	chr3	130813389	130927274	+	Lef1	-3.47221	1.81e-05	-2.51281	0.00150586
ENSMUSG00000067261	chr4	99322990	99325362	+	Foxd3	-3.93056	2.61e-11	-4.35444	4.73e-13
ENSMUSG00000041703	chr14	122856017	122864899	-	Zic5	-3.932	4.23e-43	-4.27546	1.56e-48
ENSMUSG00000061524	chr14	122874604	122879074	+	Zic2	-4.01403	9.91e-34	-4.93298	5.87e-47
ENSMUSG00000027168	chr2	105509053	105543317	+	Pax6	-4.61284	0.0347544	-3.11696	0.173879
