# Supplementary material for: Cfp1 is required for gene expression-dependent H3K4 trimethylation and H3K9 acetylation in embryonic stem cells
Source: Genome Biol. 2014 Sep 4;15(9):451. doi: 10.1186/s13059-014-0451-x (PMC4189735; doi:10.1186/s13059-014-0451-x)
Supplement: Additional file 6: Table S2. — The 2,500 most expressed gene in WT ES cells. [file 13059_2014_451_MOESM6_ESM.xls]

## Sheet: Top2500_genes_V2_List
Additional File 6: Table S2.
2500 most expressed gene in wt ES cells
Ensembl gene ID	Chr	Start	End	Strand	Gene name
ENSMUSG00000023944	chr17	45704724	45710220	-	Hsp90ab1
ENSMUSG00000037742	chr9	78326256	78336958	-	Eef1a1
ENSMUSG00000032399	chr9	64021194	64026369	+	Rpl4
ENSMUSG00000061482	chr13	23673467	23673859	+	Hist1h4d
ENSMUSG00000057113	chr11	33052287	33063206	-	Npm1
ENSMUSG00000007892	chr9	61761091	61762345	-	Rplp1
ENSMUSG00000061983	chr10	23504990	23507015	-	Rps12
ENSMUSG00000026238	chr1	88423311	88427273	+	Ptma
ENSMUSG00000057841	chr6	115755523	115758765	-	Rpl32
ENSMUSG00000032294	chr9	59504383	59527182	+	Pkm2
ENSMUSG00000021270	chr12	111928815	111940938	-	Hsp90aa1
ENSMUSG00000025290	chr14	25309903	25315368	+	Rps24
ENSMUSG00000003970	chr15	76734501	76736748	+	Rpl8
ENSMUSG00000029580	chr5	143664794	143668433	-	Actb
ENSMUSG00000034994	chr10	80639376	80645252	+	Eef2
ENSMUSG00000060036	chr15	79908211	79913836	-	Rpl3
ENSMUSG00000049517	chr13	91062727	91064329	+	Rps23
ENSMUSG00000050936	chr3	96073644	96082924	+	Hist2h2bb
ENSMUSG00000015656	chr9	40609067	40613283	+	Hspa8
ENSMUSG00000061477	chr12	29315712	29320818	-	Rps7
ENSMUSG00000032518	chr9	120036884	120041487	+	Rpsa
ENSMUSG00000062328	chr18	75160131	75163035	+	Rpl17
ENSMUSG00000090733	chr3	90016593	90017573	-	Rps27
ENSMUSG00000029447	chr5	130293315	130321696	+	Cct6a
ENSMUSG00000049539	chr13	23855537	23856283	+	Hist1h1a
ENSMUSG00000042286	chr14	31952199	31981827	-	Stab1
ENSMUSG00000090061	chr5	64040342	64201785	+	3110047P20Rik
ENSMUSG00000089809	chr5	99726263	100158084	-	A930011G23Rik
ENSMUSG00000051506	chr14	33772733	33998694	-	Wdfy4
ENSMUSG00000075249	chr2	82783791	82849094	+	Fsip2
ENSMUSG00000061080	chr16	41532971	42181792	+	Lsamp
ENSMUSG00000024511	chr18	70138785	70301259	-	Rab27b
ENSMUSG00000063457	chr10	79755176	79756859	+	Rps15
ENSMUSG00000025967	chr1	63223399	63227060	+	Eef1b2
ENSMUSG00000026586	chr1	165175247	165243841	-	Prrx1
ENSMUSG00000025362	chr10	128061586	128063562	-	Rps26
ENSMUSG00000025794	chr9	120480632	120483770	+	Rpl14
ENSMUSG00000049336	chr11	35820158	37049466	-	Odz2
ENSMUSG00000031320	chrX	99380280	99384733	-	Rps4x
ENSMUSG00000043716	chr1	16091376	16094743	-	Rpl7
ENSMUSG00000052273	chr7	127066231	127238691	-	Dnahc3
ENSMUSG00000067274	chr5	116009476	116013736	+	Rplp0
ENSMUSG00000032348	chr9	78039773	78057155	+	Gsta4
ENSMUSG00000031285	chrX	140290385	140367854	-	Dcx
ENSMUSG00000056201	chr19	5490485	5494029	+	Cfl1
ENSMUSG00000062257	chr9	27598360	28732995	+	Opcml
ENSMUSG00000058546	chr11	77994434	77997086	-	Rpl23a
ENSMUSG00000029563	chr6	14851349	15391977	+	Foxp2
ENSMUSG00000003429	chr7	52377757	52379766	-	Rps11
ENSMUSG00000017404	chr11	97888024	97891806	+	Rpl19
ENSMUSG00000062647	chr2	26766284	26768838	+	Rpl7a
ENSMUSG00000034024	chr10	116488054	116500870	-	Cct2
ENSMUSG00000025980	chr1	55134679	55145087	-	Hspd1
ENSMUSG00000028639	chr4	118950586	118967209	-	Ybx1
ENSMUSG00000046434	chr15	103070945	103074445	+	Hnrnpa1
ENSMUSG00000039001	chr2	179992082	179993150	+	Rps21
ENSMUSG00000032494	chr9	110842114	110848662	-	Tdgf1
ENSMUSG00000015932	chr2	143741056	143769060	+	Dstn
ENSMUSG00000057863	chr17	56752818	56753666	+	Rpl36
ENSMUSG00000060461	chr9	78214859	78215984	-	Dppa5a
ENSMUSG00000014226	chr1	162133056	162142908	-	Cacybp
ENSMUSG00000001525	chr17	35970871	35975251	-	Tubb5
ENSMUSG00000011179	chr12	17551679	17558308	+	Odc1
ENSMUSG00000087166	chr4	98393425	98405171	+	L1td1
ENSMUSG00000071415	chr11	97638841	97643751	-	Rpl23
ENSMUSG00000039630	chr1	180253205	180267928	-	Hnrnpu
ENSMUSG00000032216	chr9	72510364	72597649	+	Nedd4
ENSMUSG00000000787	chrX	12858096	12871178	+	Ddx3x
ENSMUSG00000038274	chr19	6057893	6059516	+	Fau
ENSMUSG00000061787	chr7	88487618	88490140	-	Rps17
ENSMUSG00000009927	chr9	44215797	44218488	+	Rps25
ENSMUSG00000059751	chr13	109460773	109461634	+	Gm9000
ENSMUSG00000031939	chr9	15110658	15121441	+	Taf1d
ENSMUSG00000064288	chr13	21842063	21842374	-	Hist1h4k
ENSMUSG00000022982	chr16	90220987	90226567	+	Sod1
ENSMUSG00000059796	chr11	69480438	69485925	-	Eif4a1
ENSMUSG00000060924	chr8	15892537	17535586	-	Csmd1
ENSMUSG00000058773	chr13	21871752	21872494	-	Hist1h1b
ENSMUSG00000022234	chr15	31520555	31531602	-	Cct5
ENSMUSG00000020358	chr11	51412372	51420349	-	Hnrnpab
ENSMUSG00000030695	chr7	133938748	133944265	-	Aldoa
ENSMUSG00000054766	chr2	29912898	29928097	+	Set
ENSMUSG00000071644	chr19	9041531	9052969	+	Eef1g
ENSMUSG00000026020	chr1	59741853	59768968	+	Nop58
ENSMUSG00000047675	chr4	116826432	116828848	-	Rps8
ENSMUSG00000090841	chr10	127927916	127930931	-	Myl6
ENSMUSG00000006333	chr7	3655595	3658503	+	Rps9
ENSMUSG00000075031	chr13	23838603	23839071	+	Hist1h2bb
ENSMUSG00000060938	chr11	68715085	68720491	+	Rpl26
ENSMUSG00000025428	chr18	78012468	78021608	+	Atp5a1
ENSMUSG00000024359	chr18	35097068	35114011	-	Hspa9
ENSMUSG00000020368	chr11	50107969	50139175	-	Canx
ENSMUSG00000020949	chr12	66163423	66174931	-	Fkbp3
ENSMUSG00000041841	chr15	5066613	5069140	+	Rpl37
ENSMUSG00000028691	chr4	116358149	116373427	+	Prdx1
ENSMUSG00000026864	chr2	34627490	34632051	+	Hspa5
ENSMUSG00000069274	chr13	23643127	23643517	-	Hist1h4f
ENSMUSG00000030057	chr6	87792609	87801100	-	Cnbp
ENSMUSG00000005566	chr7	13609501	13616384	+	Trim28
ENSMUSG00000038900	chr2	32817079	32820016	+	Rpl12
ENSMUSG00000025508	chr7	148633269	148637484	+	Rplp2
ENSMUSG00000001440	chr11	97021028	97049195	-	Kpnb1
ENSMUSG00000024966	chr19	7095186	7114516	-	Stip1
ENSMUSG00000052613	chr10	72562090	74112475	+	Pcdh15
ENSMUSG00000036752	chr2	25077680	25080222	-	Tubb4b
ENSMUSG00000036371	chr6	67216973	67239296	+	Serbp1
ENSMUSG00000030357	chr6	128379753	128388695	-	Fkbp4
ENSMUSG00000068882	chr2	69699619	69709903	+	Ssb
ENSMUSG00000020048	chr10	86152954	86168254	-	Hsp90b1
ENSMUSG00000093674	chr10	127985170	127986361	-	Rpl41
ENSMUSG00000091383	chr13	51298057	51298434	-	Hist1h2al
ENSMUSG00000025393	chr10	127520329	127527447	+	Atp5b
ENSMUSG00000022336	chr15	43081586	43114282	-	Eif3e
ENSMUSG00000069266	chr13	23848806	23849296	+	Hist1h4b
ENSMUSG00000068855	chr3	96024284	96024803	-	Hist2h2ac
ENSMUSG00000027680	chr3	33919001	33968264	+	Fxr1
ENSMUSG00000024740	chr19	10680058	10704306	+	Ddb1
ENSMUSG00000058558	chr5	108329521	108338024	+	Rpl5
ENSMUSG00000091018	chr12	76731924	76732365	-	Rplp2-ps1
ENSMUSG00000026234	chr1	88241294	88256030	-	Ncl
ENSMUSG00000025364	chr10	127994822	128002990	-	Pa2g4
ENSMUSG00000025613	chr16	87483571	87496118	-	Cct8
ENSMUSG00000068823	chr3	102824469	102862112	+	Csde1
ENSMUSG00000029430	chr5	129525944	129530198	+	Ran
ENSMUSG00000003814	chr8	87365749	87370833	-	Calr
ENSMUSG00000036438	chr17	87832752	87846275	-	Calm2
ENSMUSG00000079435	chrX	131120193	131122601	+	Rpl36a
ENSMUSG00000063229	chr7	54096845	54110997	+	Ldha
ENSMUSG00000058655	chr15	101904204	101927603	+	Eif4b
ENSMUSG00000030744	chr7	106626406	106632248	-	Rps3
ENSMUSG00000071072	chr10	127496010	127514328	+	Ptges3
ENSMUSG00000051176	chr8	44380422	44392363	-	Zfp42
ENSMUSG00000005732	chr16	18239877	18248825	-	Ranbp1
ENSMUSG00000014769	chr17	15612685	15635240	-	Psmb1
ENSMUSG00000024360	chr18	35062446	35091657	-	Etf1
ENSMUSG00000005370	chr17	88374390	88390223	+	Msh6
ENSMUSG00000036309	chr11	52045497	52060360	+	Skp1a
ENSMUSG00000074129	chr7	52380928	52391787	-	Rpl13a
ENSMUSG00000030007	chr6	85401499	85418471	+	Cct7
ENSMUSG00000042354	chr14	31825620	31832275	-	Gnl3
ENSMUSG00000063696	chr8	105388679	105389777	-	Gm8730
ENSMUSG00000024406	chr17	35642982	35647721	+	Pou5f1
ENSMUSG00000066232	chr7	117161939	117198628	+	Ipo7
ENSMUSG00000020914	chr11	98854257	98885503	-	Top2a
ENSMUSG00000016319	chrX	34335646	34338802	+	Slc25a5
ENSMUSG00000068039	chr17	13108567	13117933	+	Tcp1
ENSMUSG00000029614	chr5	121654490	121659250	+	Rpl6
ENSMUSG00000058355	chr8	82207341	82235639	-	Abce1
ENSMUSG00000005846	chr16	11193063	11203424	-	Rsl1d1
ENSMUSG00000058799	chr10	110910248	110935198	+	Nap1l1
ENSMUSG00000069271	chr13	21845992	21846372	+	Hist1h2bn
ENSMUSG00000051223	chr1	58449980	58463392	+	Bzw1
ENSMUSG00000020361	chr11	53073316	53113959	-	Hspa4
ENSMUSG00000032397	chr9	64129414	64152599	+	Tipin
ENSMUSG00000073702	chr1	39424696	39428753	+	Rpl31
ENSMUSG00000031954	chr8	114292373	114378210	-	Cfdp1
ENSMUSG00000020849	chr11	75546371	75579347	+	Ywhae
ENSMUSG00000024991	chr19	60837019	60866596	-	Eif3a
ENSMUSG00000004980	chr6	51410433	51419893	-	Hnrnpa2b1
ENSMUSG00000021660	chr13	99079851	99086961	-	Btf3
ENSMUSG00000044533	chr17	24855061	24858874	+	Rps2
ENSMUSG00000057322	chr11	114529838	114533645	+	Rpl38
ENSMUSG00000031818	chr8	123192190	123198109	+	Cox4i1
ENSMUSG00000042712	chrX	132779618	132781678	+	Wbp5
ENSMUSG00000050071	chrX	132748511	132750052	-	Bex1
ENSMUSG00000026750	chr2	38443556	38499607	-	Psmb7
ENSMUSG00000041453	chr5	147644466	147648608	+	Rpl21
ENSMUSG00000021546	chr13	58492503	58504704	-	Hnrnpk
ENSMUSG00000028234	chr4	3758481	3762812	-	Rps20
ENSMUSG00000053907	chr6	72382793	72389552	-	Mat2a
ENSMUSG00000071866	chr11	6315446	6319820	+	Ppia
ENSMUSG00000028936	chr4	151699851	151708180	+	Rpl22
ENSMUSG00000029247	chr5	77380332	77396534	+	Paics
ENSMUSG00000031422	chrX	133267481	133278229	-	Morf4l2
ENSMUSG00000018379	chr11	87860875	87867257	+	Srsf1
ENSMUSG00000025130	chr11	120421612	120434567	-	P4hb
ENSMUSG00000068851	chr6	136752589	136752900	-	Hist4h4
ENSMUSG00000021218	chr13	3537321	3565507	+	Gdi2
ENSMUSG00000037236	chr18	35721812	35751699	+	Matr3
ENSMUSG00000022995	chr1	183834576	183950111	-	Enah
ENSMUSG00000030662	chr14	121310416	121347264	+	Ipo5
ENSMUSG00000020075	chr10	62042996	62065046	-	Ddx21
ENSMUSG00000030189	chr6	131314876	131338468	-	Csda
ENSMUSG00000028495	chr4	86500564	86503316	-	Rps6
ENSMUSG00000057666	chr6	125111871	125116485	-	Gapdh
ENSMUSG00000078812	chr11	69730216	69735460	-	Eif5a
ENSMUSG00000026219	chr1	84717764	84835879	-	Trip12
ENSMUSG00000030738	chr7	133690426	133709880	-	Eif3c
ENSMUSG00000038612	chr3	95462643	95467099	+	Mcl1
ENSMUSG00000020372	chr11	48613834	48619936	+	Gnb2l1
ENSMUSG00000028609	chr4	107552360	107560029	+	Magoh
ENSMUSG00000021728	chr13	118009432	118062905	+	Emb
ENSMUSG00000020290	chr11	23156041	23198249	+	Xpo1
ENSMUSG00000037487	chr15	37897083	38008608	-	Ubr5
ENSMUSG00000016559	chr11	115883226	115889276	-	H3f3b
ENSMUSG00000036202	chr2	51928357	51977903	+	Rif1
ENSMUSG00000006932	chr9	120838334	120869625	+	Ctnnb1
ENSMUSG00000028367	chr4	57956245	57969283	-	Txn1
ENSMUSG00000004897	chr3	87710243	87720054	+	Hdgf
ENSMUSG00000029649	chr5	148672204	148687354	+	Pomp
ENSMUSG00000029405	chr5	92481172	92512761	-	G3bp2
ENSMUSG00000012848	chr7	13507639	13512035	+	Rps5
ENSMUSG00000049775	chrX	163645025	163647247	-	Tmsb4x
ENSMUSG00000046330	chr1	72757834	72760383	+	Rpl37a
ENSMUSG00000037149	chr12	13226114	13256019	-	Ddx1
ENSMUSG00000020719	chr11	106641669	106650499	-	Ddx5
ENSMUSG00000032383	chr9	65907976	65914436	+	Ppib
ENSMUSG00000033047	chr15	78905653	78924830	+	Eif3l
ENSMUSG00000029169	chr5	52541448	52581758	-	Dhx15
ENSMUSG00000042541	chr6	6508283	6528652	-	Shfm1
ENSMUSG00000005610	chr7	118211499	118226544	-	Eif4g2
ENSMUSG00000008682	chrX	71516151	71518474	+	Rpl10
ENSMUSG00000031578	chr8	32269940	32279196	-	Mak16
ENSMUSG00000035726	chr14	52780094	52816914	-	Supt16h
ENSMUSG00000028693	chr4	116273657	116300556	-	Nasp
ENSMUSG00000020460	chr11	29445846	29448109	-	Rps27a
ENSMUSG00000022312	chr15	51618104	51697027	-	Eif3h
ENSMUSG00000037815	chr18	35278542	35414427	+	Ctnna1
ENSMUSG00000045128	chr8	73418621	73421342	-	Rpl18a
ENSMUSG00000042699	chr1	155302888	155334790	-	Dhx9
ENSMUSG00000037894	chr3	137527451	137529886	+	H2afz
ENSMUSG00000063902	chr7	90904414	90905866	+	Gm7964
ENSMUSG00000050966	chr4	133559245	133574756	-	Lin28a
ENSMUSG00000029922	chr6	39347803	39370461	-	Mkrn1
ENSMUSG00000041057	chr17	71965555	72008371	+	Wdr43
ENSMUSG00000026434	chr1	133807035	133832898	+	Nucks1
ENSMUSG00000078503	chr4	145100662	145129091	+	Gm13225
ENSMUSG00000021037	chr12	88607696	88614947	+	Ahsa1
ENSMUSG00000024590	chr18	56867467	56913078	+	Lmnb1
ENSMUSG00000021282	chr12	112776312	112794270	+	Eif5
ENSMUSG00000030619	chr7	97103166	97129493	-	Eed
ENSMUSG00000031231	chrX	103211039	103217789	+	Cox7b
ENSMUSG00000061991	chr13	23625775	23626173	+	Hist1h2af
ENSMUSG00000024608	chr18	60934164	60938200	+	Rps14
ENSMUSG00000024661	chr19	10057193	10059582	+	Fth1
ENSMUSG00000028820	chr4	126698568	126714257	+	Sfpq
ENSMUSG00000042079	chr6	117850358	117875639	+	Hnrnpf
ENSMUSG00000060981	chr13	23622919	23623388	+	Hist1h4h
ENSMUSG00000026496	chr1	182499086	182531384	+	Parp1
ENSMUSG00000022283	chr15	36525416	36538728	-	Pabpc1
ENSMUSG00000078497	chr4	146735412	146765113	+	Gm13145
ENSMUSG00000028081	chr3	85941862	85946624	-	Rps3a
ENSMUSG00000040731	chr5	135095747	135115218	-	Eif4h
ENSMUSG00000040385	chr19	4192158	4195419	+	Ppp1ca
ENSMUSG00000025001	chr19	39005405	39045541	+	Hells
ENSMUSG00000062997	chr2	38857100	38861144	-	Rpl35
ENSMUSG00000046432	chrX	132804800	132806517	+	Ngfrap1
ENSMUSG00000036181	chr13	23830676	23832235	+	Hist1h1c
ENSMUSG00000025066	chr19	47806246	47810078	+	Sfr1
ENSMUSG00000031633	chr8	47292151	47296638	-	Slc25a4
ENSMUSG00000037608	chr10	20032275	20062307	+	Bclaf1
ENSMUSG00000078578	chr3	135101261	135130142	+	Ube2d3
ENSMUSG00000038975	chr3	153570253	153575930	-	Rabggtb
ENSMUSG00000036751	chr7	31401993	31411170	-	Cox6b1
ENSMUSG00000027018	chr2	71227015	71279679	+	Hat1
ENSMUSG00000002985	chr7	20281458	20284515	-	Apoe
ENSMUSG00000029267	chr5	108494693	108538023	+	Mtf2
ENSMUSG00000031095	chrX	35884800	35929373	-	Cul4b
ENSMUSG00000020402	chr11	52174362	52202899	+	Vdac1
ENSMUSG00000020186	chr10	110357232	110376678	+	Csrp2
ENSMUSG00000075706	chr10	79509911	79519184	+	Gpx4
ENSMUSG00000020250	chr10	82296696	82360469	+	Txnrd1
ENSMUSG00000055302	chr5	37186106	37188011	-	Mrfap1
ENSMUSG00000007850	chr11	50190492	50200030	+	Hnrnph1
ENSMUSG00000021149	chr13	8971317	8995263	-	Gtpbp4
ENSMUSG00000031948	chr8	114517340	114535223	-	Kars
ENSMUSG00000021024	chr12	56485209	56519441	+	Psma6
ENSMUSG00000074637	chr3	34548927	34551383	+	Sox2
ENSMUSG00000049932	chr9	44142798	44144154	+	H2afx
ENSMUSG00000012405	chr14	19100337	19103905	-	Rpl15
ENSMUSG00000034391	chr18	85104550	85150768	+	Fbxo15
ENSMUSG00000022884	chr16	23107517	23114209	+	Eif4a2
ENSMUSG00000026615	chr1	187186974	187252234	+	Eprs
ENSMUSG00000053565	chr7	29756392	29766883	-	Eif3k
ENSMUSG00000024097	chr17	80599429	80606629	-	Srsf7
ENSMUSG00000047215	chr5	65779603	65782682	-	Rpl9
ENSMUSG00000029777	chr6	54987995	55029498	+	Gars
ENSMUSG00000027184	chr2	103603098	103637806	-	Caprin1
ENSMUSG00000045983	chr16	20668386	20692957	+	Eif4g1
ENSMUSG00000020708	chr11	106117468	106124434	+	Psmc5
ENSMUSG00000001416	chr3	88101038	88125689	+	Cct3
ENSMUSG00000021178	chr12	101348396	101361574	+	Psmc1
ENSMUSG00000063870	chr6	125045999	125080609	+	Chd4
ENSMUSG00000052997	chr7	34925708	34954618	-	Uba2
ENSMUSG00000020180	chr10	74980787	74998185	+	Snrpd3
ENSMUSG00000028645	chr4	118781316	118809935	+	Slc2a1
ENSMUSG00000029249	chr5	77694516	77715457	+	Rest
ENSMUSG00000033307	chr10	75322098	75322995	-	Mif
ENSMUSG00000024493	chr18	42362004	42421781	-	Lars
ENSMUSG00000020267	chr11	54679885	54684003	+	Hint1
ENSMUSG00000021377	chr13	47180144	47201589	-	Dek
ENSMUSG00000028953	chr5	24071161	24083217	-	Abcf2
ENSMUSG00000021290	chr12	113199587	113205188	-	2010107E04Rik
ENSMUSG00000022403	chr15	81194099	81230507	-	St13
ENSMUSG00000062727	chr13	22127690	22128168	+	Hist1h2bk
ENSMUSG00000038587	chr10	5987073	6080212	-	Akap12
ENSMUSG00000060093	chr13	23852561	23853099	-	Hist1h4a
ENSMUSG00000022710	chr16	8688815	8792401	-	Usp7
ENSMUSG00000051627	chr13	23713624	23714371	-	Hist1h1e
ENSMUSG00000059291	chr4	135584180	135609343	-	Rpl11
ENSMUSG00000027423	chr2	144075859	144096642	-	Snx5
ENSMUSG00000025982	chr1	55042013	55084322	-	Sf3b1
ENSMUSG00000025781	chr2	9977643	10002137	-	Atp5c1
ENSMUSG00000016554	chr15	77789428	77801254	-	Eif3d
ENSMUSG00000034349	chr3	68808660	68838545	+	Smc4
ENSMUSG00000028998	chr5	23344762	23349979	-	Tomm7
ENSMUSG00000090862	chr7	123475021	123477704	-	Rps13
ENSMUSG00000027067	chr2	84877355	84887266	+	Ssrp1
ENSMUSG00000010376	chr14	56281102	56290743	-	Nedd8
ENSMUSG00000024091	chr17	65929396	65962895	-	Vapa
ENSMUSG00000062867	chr9	108462774	108467895	+	Impdh2
ENSMUSG00000031353	chrX	159198334	159217024	+	Rbbp7
ENSMUSG00000025439	chr7	104845144	104867389	+	Clns1a
ENSMUSG00000031311	chrX	98624657	98643930	+	Nono
ENSMUSG00000056076	chr5	140895259	140919314	+	Eif3b
ENSMUSG00000092072	chr3	105837628	105837921	+	Gm4540
ENSMUSG00000019505	chr11	62364673	62366715	+	Ubb
ENSMUSG00000002068	chr7	38883003	38892553	-	Ccne1
ENSMUSG00000053931	chr3	121129459	121161123	+	Cnn3
ENSMUSG00000057561	chr18	46757358	46769879	+	Eif1a
ENSMUSG00000021832	chr14	45949504	45969367	+	Psmc6
ENSMUSG00000052833	chr7	16905583	16973146	-	Sae1
ENSMUSG00000033732	chr8	113334139	113370703	-	Sf3b3
ENSMUSG00000041859	chr1	20793055	20810359	-	Mcm3
ENSMUSG00000028851	chr4	133088457	133101911	-	Nudc
ENSMUSG00000073676	chr1	55144976	55148151	+	Hspe1
ENSMUSG00000040225	chr1	164603533	164670681	-	Prrc2c
ENSMUSG00000063524	chr4	149610830	149622988	+	Eno1
ENSMUSG00000046364	chr7	116662661	116665881	+	Rpl27a
ENSMUSG00000001016	chr3	90280123	90292301	+	Ilf2
ENSMUSG00000041817	chr13	97837242	97899476	+	Fam169a
ENSMUSG00000040681	chr16	96342225	96349336	-	Hmgn1
ENSMUSG00000071653	chr19	8963393	8965230	+	1810009A15Rik
ENSMUSG00000021595	chr13	69672624	69774658	+	Nsun2
ENSMUSG00000031403	chrX	72341193	72355116	+	Dkc1
ENSMUSG00000055065	chr15	79358137	79377171	-	Ddx17
ENSMUSG00000007739	chr11	22890519	22903780	+	Cct4
ENSMUSG00000022682	chr16	13780792	13814933	+	Rrn3
ENSMUSG00000024067	chr17	74698814	74723284	-	Dpy30
ENSMUSG00000039756	chr3	121977332	121988187	+	Dnttip2
ENSMUSG00000026341	chr1	127289483	127332067	-	Actr3
ENSMUSG00000001056	chr11	51433237	51437216	+	Nhp2
ENSMUSG00000024853	chr19	5273923	5295455	-	Sf3b2
ENSMUSG00000058779	chr8	129458043	129469723	-	Tomm20
ENSMUSG00000022962	chr16	91621431	91647197	-	Gart
ENSMUSG00000000740	chr8	125626250	125629144	+	Rpl13
ENSMUSG00000078784	chr3	14606320	14611221	-	1810022K09Rik
ENSMUSG00000003153	chr6	122677827	122751658	-	Slc2a3
ENSMUSG00000002477	chr18	10617794	10628228	+	Snrpd1
ENSMUSG00000062070	chrX	103382439	103399038	+	Pgk1
ENSMUSG00000025809	chr8	131209554	131257100	+	Itgb1
ENSMUSG00000062006	chr3	130429749	130433316	-	Rpl34
ENSMUSG00000018102	chr13	23776068	23784357	+	Hist1h2bc
ENSMUSG00000031762	chr8	96696518	96697467	+	Mt2
ENSMUSG00000027478	chr2	153475186	153513466	+	Dnmt3b
ENSMUSG00000022797	chr16	32609006	32632880	+	Tfrc
ENSMUSG00000069267	chr13	23844136	23844755	+	Hist1h3b
ENSMUSG00000063511	chr7	52631824	52651062	-	Snrnp70
ENSMUSG00000037857	chr11	77499641	77555294	+	Nufip2
ENSMUSG00000021843	chr14	48283431	48356238	+	Ktn1
ENSMUSG00000016921	chr2	162757264	162762857	+	Srsf6
ENSMUSG00000018362	chr11	106849943	106860855	-	Kpna2
ENSMUSG00000023175	chr10	79167103	79174724	+	Bsg
ENSMUSG00000032803	chr9	103255432	103268110	-	Cdv3
ENSMUSG00000031299	chrX	156560141	156576345	-	Pdha1
ENSMUSG00000005410	chr8	77633427	77652338	+	Mcm5
ENSMUSG00000054428	chr4	132086470	132089574	-	Atpif1
ENSMUSG00000000303	chr8	109127251	109194146	+	Cdh1
ENSMUSG00000078193	chr1	158296169	158296613	+	Gm2000
ENSMUSG00000063888	chr17	46910856	46919605	-	Rpl7l1
ENSMUSG00000036550	chr8	98243351	98331366	-	Cnot1
ENSMUSG00000071655	chr19	8946049	8950153	+	Ubxn1
ENSMUSG00000006998	chr16	20651725	20663487	+	Psmd2
ENSMUSG00000027620	chr2	155972975	156005974	-	Rbm39
ENSMUSG00000022314	chr15	51794151	51823306	-	Rad21
ENSMUSG00000006398	chr4	118105506	118109957	-	Cdc20
ENSMUSG00000008668	chr17	34088944	34092946	-	Rps18
ENSMUSG00000070319	chr9	20698796	20703044	-	Eif3g
ENSMUSG00000041360	chr19	27463192	27504310	-	D19Bwg1357e
ENSMUSG00000031701	chr8	88061539	88079170	-	Dnaja2
ENSMUSG00000003226	chr10	57909600	57956903	+	Ranbp2
ENSMUSG00000031068	chr7	144629331	144660277	+	Glrx3
ENSMUSG00000026229	chr1	87960962	88059363	+	Psmd1
ENSMUSG00000062456	chr19	32540375	32541047	-	Rpl9-ps6
ENSMUSG00000050953	chr10	56097106	56110225	+	Gja1
ENSMUSG00000023932	chr17	45528841	45570656	-	Cdc5l
ENSMUSG00000060126	chr14	76244900	76248332	+	Tpt1
ENSMUSG00000002870	chr6	88833469	88848774	-	Mcm2
ENSMUSG00000006005	chr1	152239968	152297065	+	Tpr
ENSMUSG00000020706	chr11	106110456	106117393	-	Ftsj3
ENSMUSG00000031004	chr7	142881471	142908062	-	Mki67
ENSMUSG00000063021	chr13	21845264	21845776	-	Hist1h2ak
ENSMUSG00000007815	chr9	108208536	108240270	+	Rhoa
ENSMUSG00000028478	chr4	44017324	44045718	+	Clta
ENSMUSG00000020326	chr11	40562054	40568813	-	Ccng1
ENSMUSG00000043535	chr2	28979701	29037991	+	Setx
ENSMUSG00000021116	chr12	79962806	79987997	+	Eif2s1
ENSMUSG00000021134	chr12	82046491	82051494	+	Srsf5
ENSMUSG00000040824	chr7	19735071	19738084	+	Snrpd2
ENSMUSG00000069305	chr13	21923636	21924065	-	Hist1h4n
ENSMUSG00000061032	chr10	77863107	77875788	-	Rrp1
ENSMUSG00000037563	chr7	29135671	29137715	+	Rps16
ENSMUSG00000029328	chr5	100462596	100468683	-	Hnrpdl
ENSMUSG00000035960	chr14	51544643	51546814	+	Apex1
ENSMUSG00000069314	chr13	21807632	21808012	-	Hist1h2bl
ENSMUSG00000015176	chr19	46150353	46160018	+	Nolc1
ENSMUSG00000024587	chr18	64659319	64676211	-	Nars
ENSMUSG00000061315	chr10	127472402	127485693	+	Naca
ENSMUSG00000002102	chr2	90894166	90906526	+	Psmc3
ENSMUSG00000078427	chr10	128258827	128314694	+	Sarnp
ENSMUSG00000018293	chr11	70465352	70468146	-	Pfn1
ENSMUSG00000025823	chr6	47746141	47763511	-	Pdia4
ENSMUSG00000028029	chr3	132323462	132346843	-	Aimp1
ENSMUSG00000028156	chr3	138189155	138220563	+	Eif4e
ENSMUSG00000022241	chr15	11313418	11329413	-	Tars
ENSMUSG00000037364	chr5	137736932	137748902	-	Srrt
ENSMUSG00000047126	chr11	86507853	86571067	-	Cltc
ENSMUSG00000071528	chr19	47157961	47165115	-	Usmg5
ENSMUSG00000027405	chr2	130100166	130105049	+	Nop56
ENSMUSG00000071172	chr17	29169618	29180311	+	Srsf3
ENSMUSG00000062270	chr9	89986509	90009658	-	Morf4l1
ENSMUSG00000020407	chr11	9018106	9036173	+	Upp1
ENSMUSG00000010608	chr12	84973184	85024073	+	Rbm25
ENSMUSG00000028312	chr4	52452115	52501237	+	Smc2
ENSMUSG00000054717	chr8	59990640	59994796	+	Hmgb2
ENSMUSG00000037805	chr17	28465416	28467977	+	Rpl10a
ENSMUSG00000031328	chrX	71468800	71495159	-	Flna
ENSMUSG00000056851	chr15	102301063	102330490	+	Pcbp2
ENSMUSG00000025764	chr3	41359656	41420784	+	Phf17
ENSMUSG00000032458	chr9	98464150	98488794	+	Copb2
ENSMUSG00000059775	chr8	109963051	109963463	-	Rps26-ps1
ENSMUSG00000021048	chr12	77356219	77420807	+	Mthfd1
ENSMUSG00000067288	chr17	33955972	33961507	-	Rps28
ENSMUSG00000039985	chr6	148869557	148894989	-	Fam60a
ENSMUSG00000018583	chr11	55283187	55318340	+	G3bp1
ENSMUSG00000037072	chr3	144233268	144260644	+	2015-09-01
ENSMUSG00000020850	chr11	75300279	75322951	+	Prpf8
ENSMUSG00000021520	chr13	67001553	67006314	-	Uqcrb
ENSMUSG00000039218	chr17	23940154	23961706	+	Srrm2
ENSMUSG00000041431	chr13	101548605	101556525	-	Ccnb1
ENSMUSG00000032244	chr9	62639639	62659455	-	Fem1b
ENSMUSG00000092035	chr6	4697306	4710517	+	Peg10
ENSMUSG00000021807	chr14	20630624	20643045	-	2700060E02Rik
ENSMUSG00000013415	chr11	95818477	95867254	-	Igf2bp1
ENSMUSG00000030654	chr7	125262405	125273139	-	Arl6ip1
ENSMUSG00000063884	chr6	71830642	71858756	-	Ptcd3
ENSMUSG00000050244	chr13	12487665	12530944	+	Heatr1
ENSMUSG00000005892	chr6	92192055	92194644	-	Trh
ENSMUSG00000031490	chr8	28370799	28386128	+	Eif4ebp1
ENSMUSG00000068749	chr3	108059844	108082892	+	Psma5
ENSMUSG00000026377	chr1	120218416	120230399	+	Mki67ip
ENSMUSG00000026473	chr1	155747074	155756853	+	Glul
ENSMUSG00000022300	chr15	38944420	38978402	+	Dcaf13
ENSMUSG00000079523	chr6	72907341	72908742	-	Tmsb10
ENSMUSG00000030603	chr7	28826726	28835120	-	Psmc4
ENSMUSG00000029730	chr5	138605811	138613650	-	Mcm7
ENSMUSG00000029147	chr5	31505041	31522918	-	Ppm1g
ENSMUSG00000061518	chr1	36748332	36750230	+	Cox5b
ENSMUSG00000060373	chr14	52693055	52723703	-	Hnrnpc
ENSMUSG00000034424	chr8	119505710	119517437	-	Gcsh
ENSMUSG00000058189	chr13	21813913	21814436	+	Hist1h2bm
ENSMUSG00000029202	chr5	66006499	66089095	-	Pds5a
ENSMUSG00000012443	chr19	37450893	37496349	+	Kif11
ENSMUSG00000057497	chr6	86315677	86320051	+	Fam136a
ENSMUSG00000005779	chr3	94688015	94690883	-	Psmb4
ENSMUSG00000022354	chr15	58765365	58771044	+	Ndufb9
ENSMUSG00000023456	chr6	124760604	124764314	-	Tpi1
ENSMUSG00000027206	chr2	125656040	125684875	-	Cops2
ENSMUSG00000006740	chr18	6201000	6242172	-	Kif5b
ENSMUSG00000090553	chr1	135500448	135506868	-	Snrpe
ENSMUSG00000029250	chr5	77739172	77778349	+	Polr2b
ENSMUSG00000030079	chr6	88415403	88447566	+	Ruvbl1
ENSMUSG00000024346	chr18	36563333	36614149	-	Pfdn1
ENSMUSG00000031984	chr8	127363255	127386929	-	2810004N23Rik
ENSMUSG00000076432	chr12	21395932	21423498	-	Ywhaq
ENSMUSG00000020547	chr12	36818433	36883412	-	Bzw2
ENSMUSG00000021039	chr12	88790886	88813249	-	Snw1
ENSMUSG00000039361	chr7	97278723	97357610	+	Picalm
ENSMUSG00000004268	chr6	124654399	124662196	-	Emg1
ENSMUSG00000029632	chr6	11850373	11857446	-	Ndufa4
ENSMUSG00000022752	chr16	57121827	57156818	+	Tomm70a
ENSMUSG00000024974	chr19	53674886	53720323	+	Smc3
ENSMUSG00000054405	chr4	132091465	132109657	+	Dnajc8
ENSMUSG00000063171	chr6	148303178	148304120	+	Rps4y2
ENSMUSG00000027562	chr3	14886426	14900769	+	Car2
ENSMUSG00000041084	chr3	130398839	130412362	-	Ostc
ENSMUSG00000001707	chr13	38737567	38750897	-	Eef1e1
ENSMUSG00000024026	chr17	30729811	30749604	-	Glo1
ENSMUSG00000031447	chr8	13159135	13175338	+	Lamp1
ENSMUSG00000001833	chr9	25056204	25116150	+	2007-09-01
ENSMUSG00000031696	chr8	87784296	87823412	-	Vps35
ENSMUSG00000029467	chr5	122903531	122952183	-	Atp2a2
ENSMUSG00000045394	chr17	88035319	88050446	+	Epcam
ENSMUSG00000022462	chr15	96517825	96530129	-	Slc38a2
ENSMUSG00000026356	chr1	130260285	130313993	-	Dars
ENSMUSG00000004096	chr9	14305061	14315021	+	Cwc15
ENSMUSG00000022464	chr15	96825254	96886387	-	Slc38a4
ENSMUSG00000039067	chr8	110104281	110112382	-	Psmd7
ENSMUSG00000016018	chr13	113657988	113717588	-	Skiv2l2
ENSMUSG00000031197	chrX	72759638	72780281	+	Vbp1
ENSMUSG00000028034	chr3	151873422	151899794	+	Fubp1
ENSMUSG00000028484	chr4	83101584	83132363	-	Psip1
ENSMUSG00000060143	chr14	106081045	106081421	+	Gm10076
ENSMUSG00000021737	chr14	14944698	14953498	-	Psmd6
ENSMUSG00000025580	chr11	119149677	119161403	-	Eif4a3
ENSMUSG00000019370	chr7	17500728	17509463	-	Calm3
ENSMUSG00000020720	chr11	107340798	107365676	+	Psmd12
ENSMUSG00000027342	chr2	132074898	132079050	-	Pcna
ENSMUSG00000057738	chr2	29821080	29886971	+	Spna2
ENSMUSG00000000730	chr10	77504692	77526367	+	Dnmt3l
ENSMUSG00000000948	chr7	67127388	67285105	-	Snrpn
ENSMUSG00000009575	chr15	103021975	103070247	-	Cbx5
ENSMUSG00000022673	chr16	15623990	15637493	-	Mcm4
ENSMUSG00000004099	chr9	20711650	20757317	-	Dnmt1
ENSMUSG00000048076	chr11	59024914	59041772	-	Arf1
ENSMUSG00000060639	chr13	22132685	22133221	-	Hist1h4i
ENSMUSG00000062981	chr10	94943440	94964561	-	Mrpl42
ENSMUSG00000034892	chr12	70258709	70260173	-	Rps29
ENSMUSG00000042207	chr1	136456748	136529454	+	Kdm5b
ENSMUSG00000003660	chr2	127034122	127066187	+	Snrnp200
ENSMUSG00000018286	chr11	70338869	70341360	+	Psmb6
ENSMUSG00000032002	chr9	7184566	7207031	+	Dcun1d5
ENSMUSG00000061613	chr17	31784027	31795699	-	U2af1
ENSMUSG00000032050	chr9	51855255	51896842	+	Rdx
ENSMUSG00000029472	chr5	123237478	123271348	-	Anapc5
ENSMUSG00000052146	chr17	27767367	27773574	-	Rps10
ENSMUSG00000041959	chr3	93359002	93368565	+	S100a10
ENSMUSG00000030016	chr6	83864347	83936863	+	Zfml
ENSMUSG00000028416	chr4	40883431	40895314	-	Bag1
ENSMUSG00000026037	chr1	58519615	58561953	-	Orc2
ENSMUSG00000058550	chr16	48283848	48294405	+	Dppa4
ENSMUSG00000057036	chr3	24231969	24232474	+	Gm7536
ENSMUSG00000015165	chr7	29593560	29607285	+	Hnrnpl
ENSMUSG00000030432	chr7	4744476	4746164	+	Rpl28
ENSMUSG00000036781	chr9	66793893	66797323	+	Rps27l
ENSMUSG00000027469	chr2	152673700	152721057	+	Tpx2
ENSMUSG00000009079	chr11	4969692	4999269	-	Ewsr1
ENSMUSG00000031711	chr8	85287520	85298059	-	Zfp330
ENSMUSG00000042043	chr13	95558898	95612854	+	Tbca
ENSMUSG00000079658	chr1	16632847	16646946	-	Tceb1
ENSMUSG00000021748	chr14	8998505	9005506	-	Pdhb
ENSMUSG00000028409	chr4	40683575	40704956	-	Smu1
ENSMUSG00000020116	chr11	17103201	17111571	-	Pno1
ENSMUSG00000022205	chr15	11911094	11926738	-	Sub1
ENSMUSG00000059119	chr7	150699484	150734997	-	Nap1l4
ENSMUSG00000063273	chr3	51219938	51279907	+	Naa15
ENSMUSG00000038279	chr6	125081901	125094771	+	Nop2
ENSMUSG00000061360	chr15	81695749	81702341	-	Phf5a
ENSMUSG00000030663	chr7	123236815	123248724	+	1110004F10Rik
ENSMUSG00000009470	chr13	99608974	99696339	-	Tnpo1
ENSMUSG00000047146	chr10	62267318	62361866	-	Tet1
ENSMUSG00000029686	chr6	47403397	47476138	+	Cul1
ENSMUSG00000022285	chr15	36700525	36724302	-	Ywhaz
ENSMUSG00000030138	chr6	118333401	118369435	-	Bms1
ENSMUSG00000022391	chr15	81534678	81560349	-	Rangap1
ENSMUSG00000015671	chr13	14705521	14719674	+	Psma2
ENSMUSG00000028138	chr3	138106057	138118463	+	Adh5
ENSMUSG00000024795	chr19	34996848	35050221	+	Kif20b
ENSMUSG00000032407	chr9	95357313	95412415	-	2610101N10Rik
ENSMUSG00000041560	chr7	16523187	16531457	-	Gltscr2
ENSMUSG00000028452	chr4	42992835	43013379	-	Vcp
ENSMUSG00000027804	chr3	79395264	79407572	+	Ppid
ENSMUSG00000036036	chr17	37138108	37147580	+	Zfp57
ENSMUSG00000032301	chr9	54798597	54805837	+	Psma4
ENSMUSG00000027828	chr3	65183577	65196545	-	Ssr3
ENSMUSG00000026558	chr1	169156221	169215258	-	Uck2
ENSMUSG00000058600	chr15	34370260	34373395	-	Rpl30
ENSMUSG00000040850	chr11	30671726	30780361	+	Psme4
ENSMUSG00000059743	chr3	88897514	88905881	-	Fdps
ENSMUSG00000059208	chr17	33783178	33823805	-	Hnrnpm
ENSMUSG00000058385	chr13	23663265	23663882	+	Hist1h2bg
ENSMUSG00000040084	chr2	118423947	118467328	+	Bub1b
ENSMUSG00000041846	chr12	102277619	102321912	-	Smek1
ENSMUSG00000063856	chr9	108241607	108242671	+	Gpx1
ENSMUSG00000026355	chr1	130228168	130256233	-	Mcm6
ENSMUSG00000033161	chr3	101380142	101408586	-	Atp1a1
ENSMUSG00000042406	chr15	80085614	80087970	+	Atf4
ENSMUSG00000039323	chr1	72871077	72899048	+	Igfbp2
ENSMUSG00000030435	chr7	5013745	5031534	+	U2af2
ENSMUSG00000064326	chr12	113883039	113887363	+	Siva1
ENSMUSG00000033166	chr14	99475853	99498989	-	Dis3
ENSMUSG00000053664	chr1	169153958	169154050	-	Uck2
ENSMUSG00000020430	chr11	3863978	3880007	+	Pes1
ENSMUSG00000028729	chr4	118293404	118300381	+	Ebna1bp2
ENSMUSG00000029304	chr5	104864137	104870069	+	Spp1
ENSMUSG00000030061	chr6	97133664	97155636	-	Uba3
ENSMUSG00000032712	chr6	149257936	149284180	+	2810474O19Rik
ENSMUSG00000038518	chr13	44824843	45017012	+	Jarid2
ENSMUSG00000051316	chr18	37800556	37803858	-	Taf7
ENSMUSG00000018848	chr11	35621883	35648008	-	Rars
ENSMUSG00000020124	chr10	122550286	122634017	-	Usp15
ENSMUSG00000026701	chr1	163170243	163181350	-	Prdx6
ENSMUSG00000019210	chr6	120745263	120772703	-	Atp6v1e1
ENSMUSG00000026021	chr1	59696278	59727678	-	Sumo1
ENSMUSG00000026193	chr1	71632094	71699774	-	Fn1
ENSMUSG00000038335	chr11	74711573	74722844	+	Tsr1
ENSMUSG00000001175	chr12	101437645	101448016	+	Calm1
ENSMUSG00000015961	chr1	179693093	179726642	-	Adss
ENSMUSG00000056537	chrX	101152502	101176623	-	Rlim
ENSMUSG00000027787	chr3	69525907	69552964	+	Nmd3
ENSMUSG00000026276	chr1	95375541	95406837	+	2002-09-01
ENSMUSG00000024474	chr18	36904310	36917293	+	Ik
ENSMUSG00000006699	chr4	136875611	136913635	-	Cdc42
ENSMUSG00000012396	chr6	122657507	122664651	+	Nanog
ENSMUSG00000032555	chr9	103207545	103252762	+	Topbp1
ENSMUSG00000016541	chr15	85166768	85294266	+	Atxn10
ENSMUSG00000020089	chr10	61111300	61136916	+	Ppa1
ENSMUSG00000021771	chr14	22650491	22665101	+	Vdac2
ENSMUSG00000020059	chr10	87922314	87935981	+	Sycp3
ENSMUSG00000024081	chr17	79318346	79336410	-	Cebpz
ENSMUSG00000001924	chrX	20235452	20260305	+	Uba1
ENSMUSG00000024151	chr17	88071670	88123053	+	Msh2
ENSMUSG00000063882	chr4	115739570	115747676	-	Uqcrh
ENSMUSG00000025925	chr1	15795739	15833551	+	Terf1
ENSMUSG00000027433	chr2	146838732	146903736	+	Xrn2
ENSMUSG00000021794	chr14	35123913	35158330	+	Glud1
ENSMUSG00000025203	chr19	44368166	44381354	+	Scd2
ENSMUSG00000028788	chr4	129488463	129527247	+	Ptp4a2
ENSMUSG00000021537	chr13	81922291	81936142	+	Cetn3
ENSMUSG00000039456	chr16	93832366	93876317	+	Morc3
ENSMUSG00000030591	chr7	29959207	29965692	-	Psmd8
ENSMUSG00000068739	chr3	108227783	108248127	-	Sars
ENSMUSG00000020917	chr11	100337667	100389314	-	Acly
ENSMUSG00000040725	chr7	26506517	26539749	-	Hnrnpul1
ENSMUSG00000090632	chr13	66952279	66952449	-	Gm17404
ENSMUSG00000018666	chr11	96650441	96669954	+	Cbx1
ENSMUSG00000027203	chr2	125072926	125084344	+	Dut
ENSMUSG00000091490	chr8	44265895	44279235	+	Triml2
ENSMUSG00000028902	chr4	124392020	124409704	+	Sf3a3
ENSMUSG00000021488	chr13	55311143	55419686	+	Nsd1
ENSMUSG00000028560	chr4	98590501	98602234	+	Usp1
ENSMUSG00000026516	chr1	183023554	183074288	-	Nvl
ENSMUSG00000036990	chr8	82163517	82201654	+	Otud4
ENSMUSG00000066551	chr5	149858278	149865089	-	Hmgb1
ENSMUSG00000027170	chr2	104839813	104857237	-	Eif3m
ENSMUSG00000006599	chr7	54051473	54079170	+	Gtf2h1
ENSMUSG00000025220	chr19	45824751	45858236	-	Mgea5
ENSMUSG00000027288	chr2	120332556	120389579	-	Zfp106
ENSMUSG00000062825	chr11	120207004	120209856	-	Actg1
ENSMUSG00000052397	chr17	6942390	6987133	-	Ezr
ENSMUSG00000031799	chr8	74658874	74677041	+	Tpm4
ENSMUSG00000022024	chr14	79987498	80029562	+	Sugt1
ENSMUSG00000031575	chr8	26926663	26958166	-	Ash2l
ENSMUSG00000030751	chr7	121408120	121419632	-	Psma1
ENSMUSG00000020307	chr10	79144940	79151139	+	Cdc34
ENSMUSG00000049091	chr7	134416075	134417433	-	Sephs2
ENSMUSG00000056300	chr4	145658647	145696012	-	Gm13247
ENSMUSG00000034088	chr1	95302517	95375385	-	Hdlbp
ENSMUSG00000052565	chr13	23646901	23650721	+	Hist1h1d
ENSMUSG00000029246	chr5	77342274	77380603	-	Ppat
ENSMUSG00000013593	chr1	173164984	173177253	-	Ndufs2
ENSMUSG00000040463	chr11	72254857	72265270	+	Mybbp1a
ENSMUSG00000006673	chr9	108419418	108462498	+	Qrich1
ENSMUSG00000023025	chr15	99800505	99846782	+	Larp4
ENSMUSG00000030978	chr7	109590209	109618285	+	Rrm1
ENSMUSG00000031715	chr8	83222406	83263396	-	Smarca5
ENSMUSG00000041408	chr14	35487114	35561169	+	Wapal
ENSMUSG00000004264	chr6	124662340	124666968	+	Phb2
ENSMUSG00000006715	chr13	24843714	24853792	-	Gmnn
ENSMUSG00000041438	chr8	109417540	109446993	+	Cirh1a
ENSMUSG00000020571	chr12	17273351	17291576	+	Pdia6
ENSMUSG00000000628	chr6	82675019	82724448	-	Hk2
ENSMUSG00000062248	chr13	51740601	51746029	+	Cks2
ENSMUSG00000022247	chr15	10404534	10415702	-	Brix1
ENSMUSG00000024165	chr17	25079101	25097581	-	Hn1l
ENSMUSG00000022698	chr16	44139943	44163479	+	Naa50
ENSMUSG00000021577	chr13	74459702	74487728	-	Sdha
ENSMUSG00000004880	chr1	183745447	183772532	-	Lbr
ENSMUSG00000074656	chr2	154697146	154718671	-	Eif2s2
ENSMUSG00000024827	chr19	30172939	30249908	-	Gldc
ENSMUSG00000004364	chr1	80261498	80337055	-	Cul3
ENSMUSG00000021486	chr13	55423416	55426632	+	Prelid1
ENSMUSG00000054808	chr7	29678267	29747359	-	Actn4
ENSMUSG00000029836	chr6	51420359	51433703	+	Cbx3
ENSMUSG00000041712	chr12	103996177	104015911	+	Ubr7
ENSMUSG00000041028	chr14	37934004	37948452	-	Ghitm
ENSMUSG00000029920	chr6	64992661	65066044	+	Smarcad1
ENSMUSG00000022789	chr16	16312328	16359123	-	Dnm1l
ENSMUSG00000005683	chr10	127774888	127799535	+	Cs
ENSMUSG00000067150	chr17	46339804	46379248	+	Xpo5
ENSMUSG00000032366	chr9	66870397	66897213	-	Tpm1
ENSMUSG00000027248	chr2	121239511	121264423	+	Pdia3
ENSMUSG00000021374	chr13	46775271	46823218	-	Nup153
ENSMUSG00000005625	chr3	94836616	94846536	-	Psmd4
ENSMUSG00000024642	chr19	14522562	14672473	-	Tle4
ENSMUSG00000025326	chr7	66484122	66562097	+	Ube3a
ENSMUSG00000027091	chr2	83484592	83504779	+	Zc3h15
ENSMUSG00000030224	chr6	137683599	137700453	+	Strap
ENSMUSG00000031697	chr8	87823531	87832177	+	Orc6
ENSMUSG00000003868	chr7	52677222	52693466	-	Ruvbl2
ENSMUSG00000032745	chr13	112215888	112280319	-	Gpbp1
ENSMUSG00000041645	chr12	104646186	104664077	-	Ddx24
ENSMUSG00000028964	chr4	150271242	150288546	-	Park7
ENSMUSG00000021477	chr13	64464522	64471614	-	Ctsl
ENSMUSG00000037197	chr2	11507066	11525780	-	Rbm17
ENSMUSG00000031765	chr8	96702989	96704225	+	Mt1
ENSMUSG00000027500	chr3	8509527	8561604	+	Stmn2
ENSMUSG00000024045	chr17	32440621	32458098	-	Akap8
ENSMUSG00000019907	chr10	107599249	107714631	+	Ppp1r12a
ENSMUSG00000052456	chr8	87541833	87549177	-	Asna1
ENSMUSG00000070047	chr8	46035562	46137611	+	Fat1
ENSMUSG00000005981	chr16	4039971	4078410	-	Trap1
ENSMUSG00000030697	chr7	133929421	133935985	-	Ppp4c
ENSMUSG00000003779	chr18	34784278	34792919	+	Kif20a
ENSMUSG00000038510	chr10	39943052	39966785	-	Rpf2
ENSMUSG00000060636	chr16	33056539	33060275	+	Rpl35a
ENSMUSG00000002718	chr2	166731540	166771889	+	Cse1l
ENSMUSG00000065999	chr4	146927386	146959307	+	Gm13154
ENSMUSG00000058006	chr4	32744094	32862182	+	Mdn1
ENSMUSG00000042557	chr9	56919847	56976173	+	Sin3a
ENSMUSG00000029817	chr6	49193920	49214051	-	Tra2a
ENSMUSG00000045763	chr15	25293040	25343519	-	Basp1
ENSMUSG00000027715	chr3	36463788	36471072	-	Ccna2
ENSMUSG00000032199	chr9	71326244	71333742	-	Polr2m
ENSMUSG00000052798	chr10	117187680	117229761	-	Nup107
ENSMUSG00000026728	chr2	13495554	13504453	+	Vim
ENSMUSG00000027699	chr3	26996144	27052800	-	Ect2
ENSMUSG00000050856	chr5	108862263	108863467	-	Atp5k
ENSMUSG00000017421	chr11	80196781	80219235	+	Zfp207
ENSMUSG00000019961	chr10	90610316	90634759	-	Tmpo
ENSMUSG00000026187	chr1	72353995	72441526	+	Xrcc5
ENSMUSG00000038299	chr18	32996879	33026074	+	Wdr36
ENSMUSG00000035443	chr9	26807262	26814915	+	Thyn1
ENSMUSG00000017861	chr2	162880423	162910424	+	Mybl2
ENSMUSG00000000171	chr9	50404443	50411954	-	Sdhd
ENSMUSG00000033020	chr15	78971781	78982204	+	Polr2f
ENSMUSG00000031010	chrX	12648624	12759008	+	Usp9x
ENSMUSG00000006304	chr1	74283071	74314783	+	Arpc2
ENSMUSG00000060860	chr7	4759616	4763942	-	Ube2s
ENSMUSG00000031167	chrX	7716101	7723006	-	Rbm3
ENSMUSG00000032218	chr9	70255496	70269361	-	Ccnb2
ENSMUSG00000003235	chr16	20498890	20510028	+	Eif2b5
ENSMUSG00000027201	chr2	124910364	124949397	-	Myef2
ENSMUSG00000060678	chr13	23789929	23790323	-	Hist1h4c
ENSMUSG00000013089	chr16	22381382	22439792	-	Etv5
ENSMUSG00000079104	chr12	58331399	58340869	+	Prps1l3
ENSMUSG00000028187	chr3	146169312	146184387	-	Rpf1
ENSMUSG00000001783	chr10	85401382	85420568	-	D10Wsu52e
ENSMUSG00000029910	chr6	66485384	66491027	+	Mad2l1
ENSMUSG00000040952	chr7	25669390	25674825	+	Rps19
ENSMUSG00000024583	chr18	63822455	63852013	-	Txnl1
ENSMUSG00000028426	chr4	55362915	55405109	+	Rad23b
ENSMUSG00000055762	chr15	75725226	75739986	-	Eef1d
ENSMUSG00000024258	chr18	31948813	31956296	+	Polr2d
ENSMUSG00000079259	chr9	114420393	114473487	-	Trim71
ENSMUSG00000050708	chr7	52713314	52715254	-	Ftl1
ENSMUSG00000025261	chrX	148235350	148369960	+	Huwe1
ENSMUSG00000069268	chr13	23665605	23666065	-	Hist1h2bf
ENSMUSG00000029110	chr5	34688360	34696083	+	Rnf4
ENSMUSG00000025278	chr14	8650471	8784102	+	Flnb
ENSMUSG00000024812	chr19	24169013	24299444	-	Tjp2
ENSMUSG00000025968	chr1	63190170	63223396	-	Ndufs1
ENSMUSG00000019814	chr10	12898446	12912943	-	Ltv1
ENSMUSG00000031996	chr9	30957142	31019400	-	Aplp2
ENSMUSG00000024528	chr18	52625347	52650392	+	Srfbp1
ENSMUSG00000032423	chr9	88344567	88377412	-	Syncrip
ENSMUSG00000051257	chrX	135868222	135872708	+	Trap1a
ENSMUSG00000025995	chr1	45852011	45880464	+	Wdr75
ENSMUSG00000040669	chr6	122267749	122290579	-	Phc1
ENSMUSG00000028180	chr3	157197124	157211354	+	Zranb2
ENSMUSG00000060081	chr13	24026331	24026720	+	Hist1h2aa
ENSMUSG00000022450	chr15	82180569	82184721	-	Ndufa6
ENSMUSG00000001674	chr1	123450412	123464566	-	Ddx18
ENSMUSG00000020664	chr12	32016429	32036302	-	Dld
ENSMUSG00000005103	chr5	38918053	38952905	-	Wdr1
ENSMUSG00000032097	chr9	44412975	44448814	+	Ddx6
ENSMUSG00000002524	chr15	75900614	75911376	-	Puf60
ENSMUSG00000021413	chr13	34967363	34994746	+	Prpf4b
ENSMUSG00000027940	chr3	89876571	89904824	+	Tpm3
ENSMUSG00000024908	chr19	3454933	3575749	-	Ppp6r3
ENSMUSG00000028633	chr4	120212473	120242881	-	Ctps
ENSMUSG00000036822	chr4	40206634	40216883	-	Topors
ENSMUSG00000027671	chr3	32607468	32625890	+	Actl6a
ENSMUSG00000002658	chr17	57142826	57150723	-	Gtf2f1
ENSMUSG00000064194	chr7	50442540	50445851	+	Zfp936
ENSMUSG00000022427	chr15	79501291	79503292	+	Tomm22
ENSMUSG00000029781	chr6	56782053	56829352	+	Fkbp9
ENSMUSG00000040459	chr8	8666577	8690537	-	Arglu1
ENSMUSG00000053289	chr9	52906559	53056217	-	Ddx10
ENSMUSG00000001380	chr18	36926184	36942859	-	Hars
ENSMUSG00000000001	chr3	107910198	107949064	-	Gnai3
ENSMUSG00000020869	chr11	94491081	94506530	+	Lrrc59
ENSMUSG00000041718	chrX	140752355	140808993	+	Alg13
ENSMUSG00000022858	chr16	22244622	22266078	-	Tra2b
ENSMUSG00000047945	chr4	129190825	129193229	+	Marcksl1
ENSMUSG00000020064	chr10	62706659	62780622	+	Herc4
ENSMUSG00000024425	chr18	38578629	38624053	+	Ndfip1
ENSMUSG00000005198	chr11	69547499	69572139	-	Polr2a
ENSMUSG00000035885	chr19	7289648	7292106	-	Cox8a
ENSMUSG00000028792	chr4	128669202	128688773	+	Ak2
ENSMUSG00000031432	chrX	136991152	137010679	+	Prps1
ENSMUSG00000020328	chr11	40547169	40553548	+	Nudcd2
ENSMUSG00000030970	chr7	140179246	140316037	-	Ctbp2
ENSMUSG00000001774	chr9	18096711	18118444	+	Chordc1
ENSMUSG00000022437	chr15	84022663	84044733	+	Samm50
ENSMUSG00000031609	chr8	59961504	59966657	-	Sap30
ENSMUSG00000061615	chr13	23842957	23843462	+	Hist1h2ab
ENSMUSG00000032902	chr3	104442591	104462385	+	Slc16a1
ENSMUSG00000025651	chr9	108838661	108851685	+	Uqcrc1
ENSMUSG00000038759	chr6	35127445	35197590	+	Nup205
ENSMUSG00000030983	chr7	140901016	140912828	+	Bccip
ENSMUSG00000066000	chr4	146986046	147052416	-	2610305D13Rik
ENSMUSG00000032215	chr9	72961233	72971140	+	Rsl24d1
ENSMUSG00000009013	chr5	115747119	115751008	-	Dynll1
ENSMUSG00000006498	chr10	79317172	79327516	+	Ptbp1
ENSMUSG00000001604	chr4	135803644	135830813	+	Tcea3
ENSMUSG00000025134	chr11	120453435	120459679	-	Alyref
ENSMUSG00000067367	chr5	38611709	38625545	+	Lyar
ENSMUSG00000020149	chr11	20101435	20126859	+	Rab1
ENSMUSG00000059070	chr7	52970827	52976205	+	Rpl18
ENSMUSG00000024423	chr18	13130761	13151457	+	Impact
ENSMUSG00000030056	chr6	87768441	87788753	-	Isy1
ENSMUSG00000039016	chr9	50412006	50413425	+	Timm8b
ENSMUSG00000024099	chr17	66428135	66450899	-	Ndufv2
ENSMUSG00000017548	chr11	79806608	79847625	+	Suz12
ENSMUSG00000024498	chr18	42671141	42735439	+	Tcerg1
ENSMUSG00000035575	chr11	79745823	79775892	-	Utp6
ENSMUSG00000026491	chr1	181675025	181733811	-	Ahctf1
ENSMUSG00000024811	chr19	36908722	36967967	+	Tnks2
ENSMUSG00000020277	chr10	77449692	77472828	-	Pfkl
ENSMUSG00000048164	chr16	48218693	48219565	+	Gm7204
ENSMUSG00000058064	chr18	15991296	15991878	+	Gm10036
ENSMUSG00000036940	chr4	136106455	136158638	-	Kdm1a
ENSMUSG00000058704	chr17	74600046	74694223	-	Memo1
ENSMUSG00000025503	chr7	148578098	148588867	+	Taldo1
ENSMUSG00000029617	chr5	144748785	144775722	-	Ccz1
ENSMUSG00000001228	chr17	56442744	56462909	+	Uhrf1
ENSMUSG00000063689	chr3	96023788	96024231	+	Hist2h2ab
ENSMUSG00000024248	chr17	83901259	83913673	-	Cox7a2l
ENSMUSG00000010097	chr19	8831593	8845399	+	Nxf1
ENSMUSG00000046865	chr7	28954765	28964288	+	Fbl
ENSMUSG00000070493	chr5	130357027	130363340	-	Chchd2
ENSMUSG00000066037	chr4	135866857	135896596	+	Hnrnpr
ENSMUSG00000021193	chr13	6547403	6579385	+	Pitrm1
ENSMUSG00000049751	chr12	70283718	70285070	-	Rpl36al
ENSMUSG00000032279	chr9	54434288	54452468	+	Idh3a
ENSMUSG00000020705	chr11	106078240	106110453	+	Ddx42
ENSMUSG00000057388	chr17	13104215	13109211	-	Mrpl18
ENSMUSG00000066979	chr7	138703905	138715412	+	Bub3
ENSMUSG00000074887	chr7	50478945	50481703	+	EU599041
ENSMUSG00000023852	chr17	15841931	15909574	+	Chd1
ENSMUSG00000064168	chr13	23634793	23635228	-	Hist1h2bh
ENSMUSG00000028347	chr4	48598046	48676003	+	Tmeff1
ENSMUSG00000032481	chr9	110034541	110142682	+	Smarcc1
ENSMUSG00000031592	chr8	42325113	42419440	+	Pcm1
ENSMUSG00000051695	chr6	86474493	86476165	-	Pcbp1
ENSMUSG00000020649	chr12	25393106	25399011	+	Rrm2
ENSMUSG00000029623	chr5	145889638	145901107	-	Pdap1
ENSMUSG00000027660	chr3	30993980	31021499	+	Skil
ENSMUSG00000004356	chr10	88209352	88289559	-	Utp20
ENSMUSG00000014956	chr5	32761347	32819806	+	Ppp1cb
ENSMUSG00000008892	chr8	23687573	23704230	-	Vdac3
ENSMUSG00000055612	chr2	72314216	72324950	+	Cdca7
ENSMUSG00000032435	chr9	114597908	114633420	+	Dync1li1
ENSMUSG00000030421	chr7	38745012	38804571	-	C80913
ENSMUSG00000030942	chr7	126858610	126864279	-	Thumpd1
ENSMUSG00000038762	chr17	36093764	36106706	-	Abcf1
ENSMUSG00000035299	chrX	166123129	166443668	+	Mid1
ENSMUSG00000071516	chr13	21808281	21809321	+	Hist1h2ai
ENSMUSG00000027379	chr2	127626858	127657601	-	Bub1
ENSMUSG00000031590	chr8	42482811	42502472	-	Frg1
ENSMUSG00000041763	chr1	43990847	44059844	+	Tpp2
ENSMUSG00000038482	chr8	13338751	13378395	+	Tfdp1
ENSMUSG00000001435	chr10	76514923	76629293	-	Col18a1
ENSMUSG00000018707	chr12	111839662	111905155	+	Dync1h1
ENSMUSG00000036777	chr9	22135658	22193650	-	Anln
ENSMUSG00000055839	chr17	23961707	23965958	-	Tceb2
ENSMUSG00000002015	chrX	70931517	70961514	-	Bcap31
ENSMUSG00000001785	chr10	85334576	85351841	+	Pwp1
ENSMUSG00000029752	chr6	7625169	7643254	-	Asns
ENSMUSG00000030521	chr7	71521427	71537154	-	Mphosph10
ENSMUSG00000062203	chr16	11216336	11254418	-	Gspt1
ENSMUSG00000049969	chr4	10915809	10935074	-	Plekhf2
ENSMUSG00000023150	chr1	153191628	153211575	+	Ivns1abp
ENSMUSG00000027968	chr3	127239872	127256266	-	Larp7
ENSMUSG00000036768	chr9	122860199	122927843	+	Kif15
ENSMUSG00000066568	chr7	35129665	35174559	-	Lsm14a
ENSMUSG00000001794	chr7	30971961	30980183	-	Capns1
ENSMUSG00000040651	chr14	28242033	28296738	+	D14Abb1e
ENSMUSG00000063785	chrX	45610039	45635630	+	Utp14a
ENSMUSG00000027193	chr2	94251839	94278293	-	Api5
ENSMUSG00000026914	chr2	61549751	61638433	+	Psmd14
ENSMUSG00000006373	chrX	34138201	34146074	+	Pgrmc1
ENSMUSG00000072235	chr15	98780272	98783982	-	Tuba1a
ENSMUSG00000021938	chr14	57341278	57397153	-	Pspc1
ENSMUSG00000011752	chr19	41986361	41993154	+	Pgam1
ENSMUSG00000000563	chr3	105745616	105763017	-	Atp5f1
ENSMUSG00000022601	chr16	55966388	56009026	+	Rpl24
ENSMUSG00000024404	chr18	12287359	12315876	+	Riok3
ENSMUSG00000005813	chr3	138121924	138152346	-	Metap1
ENSMUSG00000028773	chr4	129985839	129992707	+	Fabp3
ENSMUSG00000024073	chr17	74927635	75103113	+	Birc6
ENSMUSG00000003955	chr16	36043930	36071601	-	Fam162a
ENSMUSG00000022551	chr15	76173953	76176364	+	Cyc1
ENSMUSG00000058186	chr4	145104787	145294344	+	Gm13242
ENSMUSG00000026917	chr2	27370677	27392055	+	Wdr5
ENSMUSG00000031714	chr8	83288333	83404378	-	Gab1
ENSMUSG00000042729	chr19	8810329	8815113	+	Wdr74
ENSMUSG00000090602	chr9	16834489	16835343	+	Gm5611
ENSMUSG00000033285	chr3	99942103	99966330	-	Wdr3
ENSMUSG00000062518	chr4	147047611	147076662	-	Zfp534
ENSMUSG00000031229	chrX	102992954	103124736	-	Atrx
ENSMUSG00000026775	chr2	23011889	23054780	+	Yme1l1
ENSMUSG00000028577	chr4	94234205	94269935	-	Plaa
ENSMUSG00000071547	chr14	31948039	31952307	+	Nt5dc2
ENSMUSG00000004951	chr5	136363789	136365433	+	Hspb1
ENSMUSG00000008683	chr7	125247892	125259700	-	Rps15a
ENSMUSG00000028419	chr4	40895440	40912336	+	Chmp5
ENSMUSG00000036782	chrX	22796397	22942208	-	Klhl13
ENSMUSG00000026843	chr2	31428171	31473046	+	Fubp3
ENSMUSG00000021929	chr14	61984023	62058784	-	Kpna3
ENSMUSG00000021111	chr12	107018512	107077154	+	Papola
ENSMUSG00000006360	chr12	114390223	114392088	+	Crip1
ENSMUSG00000047844	chrX	132673535	132674982	+	Bex4
ENSMUSG00000032254	chr9	61765087	61794606	-	Kif23
ENSMUSG00000028832	chr4	134024235	134029758	+	Stmn1
ENSMUSG00000007458	chr6	122258738	122267698	+	M6pr
ENSMUSG00000031584	chr8	34762995	34808635	+	Gsr
ENSMUSG00000078498	chr4	146679783	146707843	+	Gm13151
ENSMUSG00000015994	chr8	27109201	27126073	-	Fnta
ENSMUSG00000032026	chr9	48276619	48288716	-	Rexo2
ENSMUSG00000037725	chr8	23278624	23296291	-	Ckap2
ENSMUSG00000006728	chr10	126500590	126504976	+	Cdk4
ENSMUSG00000035873	chr10	107769245	107851447	+	Pawr
ENSMUSG00000027162	chr2	109731010	109741160	+	Lin7c
ENSMUSG00000050299	chr16	76403454	76403957	-	Gm9843
ENSMUSG00000019179	chr5	136254350	136266268	+	Mdh2
ENSMUSG00000037058	chr18	35758271	35776840	+	Paip2
ENSMUSG00000028692	chr4	116309115	116324285	-	Akr1a1
ENSMUSG00000008333	chr2	142888775	142898589	+	Snrpb2
ENSMUSG00000052681	chr10	117251527	117282991	-	Rap1b
ENSMUSG00000033943	chr2	119722964	119795317	+	Mga
ENSMUSG00000023004	chr15	98761856	98764996	-	Tuba1b
ENSMUSG00000027108	chr2	72930858	73056981	-	Ola1
ENSMUSG00000036427	chr7	34987141	35015308	-	Gpi1
ENSMUSG00000026374	chr1	120195094	120207709	-	Tsn
ENSMUSG00000020114	chr10	118636311	118677111	-	Cand1
ENSMUSG00000018446	chr11	70791338	70796528	-	C1qbp
ENSMUSG00000053453	chr14	14781528	14793739	-	Thoc7
ENSMUSG00000053470	chr6	71538968	71582899	-	Kdm3a
ENSMUSG00000028869	chr4	124693829	124732624	+	Gnl2
ENSMUSG00000005481	chr8	86239076	86250791	+	Ddx39
ENSMUSG00000023846	chr17	17511296	17531862	+	Riok2
ENSMUSG00000059005	chr2	75497318	75507464	+	Hnrnpa3
ENSMUSG00000074221	chr7	30768974	30813301	+	Zfp568
ENSMUSG00000072419	chr16	48310590	48319836	+	Dppa2
ENSMUSG00000052337	chr6	71781325	71827382	+	Immt
ENSMUSG00000019837	chr10	39969009	39977471	-	Gtf3c6
ENSMUSG00000031546	chr8	24337082	24348140	-	Gins4
ENSMUSG00000000568	chr5	100387445	100407957	-	Hnrnpd
ENSMUSG00000032293	chr9	54711562	54760341	+	Ireb2
ENSMUSG00000027566	chr2	179771078	179777138	-	Psma7
ENSMUSG00000037169	chr12	12942902	12948720	-	Mycn
ENSMUSG00000079614	chr18	67934530	67955115	+	Seh1l
ENSMUSG00000039197	chr14	21871855	22267769	+	Adk
ENSMUSG00000041459	chr4	147986491	148001128	-	Tardbp
ENSMUSG00000039221	chr3	28704358	28706274	+	Rpl22l1
ENSMUSG00000033813	chr1	4847775	4887987	+	Tcea1
ENSMUSG00000001270	chr12	112907566	112910549	-	Ckb
ENSMUSG00000060073	chr12	72075608	72097334	+	Psma3
ENSMUSG00000020572	chr12	33505200	33538234	+	Nampt
ENSMUSG00000042487	chr9	75289331	75314239	+	Leo1
ENSMUSG00000035351	chr10	87609737	87641133	+	Nup37
ENSMUSG00000049553	chr6	71859047	71929350	+	Polr1a
ENSMUSG00000038722	chr5	145901231	145908947	+	Bud31
ENSMUSG00000078872	chr2	176859025	176872052	+	Gm14401
ENSMUSG00000041355	chr3	88383593	88392319	+	Ssr2
ENSMUSG00000051579	chrX	132703523	132706881	-	Tceal8
ENSMUSG00000022142	chr15	8059313	8109857	+	Nup155
ENSMUSG00000037070	chr8	81029170	81032827	-	Rbmxl1
ENSMUSG00000005161	chr8	87493486	87498733	+	Prdx2
ENSMUSG00000071180	chr13	108836618	108839340	+	2810008M24Rik
ENSMUSG00000031585	chr8	34842386	34887645	+	Gtf2e2
ENSMUSG00000028333	chr4	46463774	46485529	+	Anp32b
ENSMUSG00000063316	chr11	101303612	101306843	+	Rpl27
ENSMUSG00000037851	chr13	49777469	49829636	+	Iars
ENSMUSG00000019373	chr11	59631297	59653340	-	Cops3
ENSMUSG00000015749	chr3	95733169	95751313	+	Anp32e
ENSMUSG00000068220	chr15	78757155	78760895	+	Lgals1
ENSMUSG00000020994	chr12	60167906	60175004	+	Pnn
ENSMUSG00000028322	chr4	45329485	45355604	-	Exosc3
ENSMUSG00000033863	chr19	23215716	23241401	+	Klf9
ENSMUSG00000041168	chr17	56753724	56766326	-	Lonp1
ENSMUSG00000032939	chr8	96738497	96838966	+	Nup93
ENSMUSG00000002297	chr5	8396973	8422716	-	Dbf4
ENSMUSG00000020464	chr11	29030744	29061828	+	Pnpt1
ENSMUSG00000032624	chr17	83750271	83879701	+	Eml4
ENSMUSG00000018189	chr1	145624408	145654596	+	Uchl5
ENSMUSG00000027808	chr3	58325891	58329795	-	Serp1
ENSMUSG00000033499	chr13	9093151	9172332	+	Larp4b
ENSMUSG00000021811	chr14	21203860	21208132	-	Dnajc9
ENSMUSG00000002833	chr17	56219057	56240019	+	Hdgfrp2
ENSMUSG00000039356	chr2	31526235	31536870	+	Exosc2
ENSMUSG00000021243	chr12	86311847	86324253	+	Fcf1
ENSMUSG00000024576	chr18	61714928	61749715	+	Csnk1a1
ENSMUSG00000028044	chr3	89219394	89222305	-	Cks1b
ENSMUSG00000020152	chr11	19962307	20012916	-	Actr2
ENSMUSG00000028675	chr4	135426833	135429765	-	Pnrc2
ENSMUSG00000027547	chr2	168573832	168593443	-	Sall4
ENSMUSG00000019942	chr10	68799383	68815686	-	Cdk1
ENSMUSG00000040549	chr2	91366919	91460821	+	Ckap5
ENSMUSG00000063787	chr14	21522249	21523639	+	Chchd1
ENSMUSG00000054387	chr1	134886422	134921943	-	Mdm4
ENSMUSG00000034484	chr18	53336019	53380514	+	Snx2
ENSMUSG00000040945	chr4	140256456	140279135	+	Rcc2
ENSMUSG00000025266	chrX	147417684	147451865	-	Gnl3l
ENSMUSG00000022360	chr15	57925602	57966637	-	Atad2
ENSMUSG00000052429	chr7	52231359	52241862	-	Prmt1
ENSMUSG00000021392	chr13	49748719	49774384	+	Nol8
ENSMUSG00000075700	chr3	58380558	58397055	+	2810407C02Rik
ENSMUSG00000032309	chr9	55056732	55072240	+	Fbxo22
ENSMUSG00000020954	chr12	52709528	52792901	-	Strn3
ENSMUSG00000034042	chr4	116230263	116266505	+	Gpbp1l1
ENSMUSG00000027002	chr2	80340669	80421537	-	Nckap1
ENSMUSG00000037331	chr11	57822566	57875533	+	Larp1
ENSMUSG00000037361	chr12	4824414	4834464	+	0610009D07Rik
ENSMUSG00000031754	chr8	96543303	96560939	-	Nudt21
ENSMUSG00000027905	chr3	105481178	105490492	-	Ddx20
ENSMUSG00000026484	chr1	153316536	153347953	-	Rnf2
ENSMUSG00000078713	chr4	45118080	45120986	-	Tomm5
ENSMUSG00000056612	chr19	7049538	7051814	+	Ppp1r14b
ENSMUSG00000029415	chr5	92713036	92739050	-	Sdad1
ENSMUSG00000002052	chr11	78020248	78059489	-	Supt6h
ENSMUSG00000022031	chr14	66149292	66211837	-	Elp3
ENSMUSG00000040771	chr17	48549339	48556591	+	AI314976
ENSMUSG00000006589	chr8	125098537	125100807	-	Aprt
ENSMUSG00000030677	chr7	134171246	134185934	-	Kif22
ENSMUSG00000030120	chr6	124881406	124886156	+	Mlf2
ENSMUSG00000022052	chr14	67633511	67691272	-	Ppp2r2a
ENSMUSG00000038095	chr5	124818711	124875923	-	Sbno1
ENSMUSG00000078652	chr11	101177527	101184851	+	Psme3
ENSMUSG00000042590	chr13	107584519	107726995	-	Ipo11
ENSMUSG00000038252	chr6	125118027	125141613	-	Ncapd2
ENSMUSG00000036693	chr5	34981181	35002797	-	Nop14
ENSMUSG00000025132	chr11	120439418	120442938	-	Arhgdia
ENSMUSG00000033916	chr7	13617355	13620126	-	Chmp2a
ENSMUSG00000030512	chr7	73205185	73219468	+	Snrpa1
ENSMUSG00000091537	chr9	108980502	108984895	-	Ccdc72
ENSMUSG00000036112	chr10	93321234	93353947	-	Metap2
ENSMUSG00000026605	chr1	191464478	191511965	-	Cenpf
ENSMUSG00000030298	chr6	113678061	113690737	-	Sec13
ENSMUSG00000021806	chr14	20570479	20631009	+	Nid2
ENSMUSG00000041483	chr1	138521478	138526630	+	Zfp281
ENSMUSG00000008301	chr18	56722097	56747366	+	Phax
ENSMUSG00000009549	chr2	118301586	118305447	-	Srp14
ENSMUSG00000022706	chr16	18872111	18876860	-	Mrpl40
ENSMUSG00000037916	chr19	4007497	4012806	-	Ndufv1
ENSMUSG00000002679	chr12	82674544	82695995	-	Med6
ENSMUSG00000045328	chr3	134875527	134936504	+	Cenpe
ENSMUSG00000000399	chr6	126771881	126799162	-	Ndufa9
ENSMUSG00000026478	chr1	155066052	155179916	-	Lamc1
ENSMUSG00000075229	chr16	36071746	36092204	+	Ccdc58
ENSMUSG00000041203	chr8	87550732	87554184	+	2310036O22Rik
ENSMUSG00000044221	chr5	89088473	89105196	-	Grsf1
ENSMUSG00000033228	chr15	96242129	96291274	-	Scaf11
ENSMUSG00000021500	chr13	55736388	55782617	+	Ddx46
ENSMUSG00000079641	chrX	34622515	34625397	-	Rpl39
ENSMUSG00000027770	chr3	62273961	62310926	-	Dhx36
ENSMUSG00000069310	chr13	23836842	23837471	-	Hist1h3c
ENSMUSG00000022191	chr15	12754570	12865045	+	Drosha
ENSMUSG00000030275	chr6	143115750	143157062	+	Etnk1
ENSMUSG00000020018	chr10	93045774	93052451	-	Snrpf
ENSMUSG00000049422	chr10	75398318	75400470	+	Chchd10
ENSMUSG00000038379	chr9	83728296	83765997	+	Ttk
ENSMUSG00000037876	chr10	66558873	66719074	+	Jmjd1c
ENSMUSG00000024742	chr19	10273622	10278659	-	Fen1
ENSMUSG00000038374	chr3	96433851	96437702	+	Rbm8a
ENSMUSG00000013736	chr6	106719114	106732468	+	Trnt1
ENSMUSG00000024902	chr19	4962315	4964943	+	Mrpl11
ENSMUSG00000007411	chr12	112812721	112894438	+	Mark3
ENSMUSG00000004591	chr3	142453866	142544968	-	Pkn2
ENSMUSG00000038462	chr13	30632177	30637231	-	Uqcrfs1
ENSMUSG00000019777	chr10	36694350	36721695	+	Hdac2
ENSMUSG00000027397	chr2	129024500	129037352	+	Slc20a1
ENSMUSG00000027496	chr2	172181690	172196035	-	Aurka
ENSMUSG00000043858	chr7	52071458	52086179	+	Nup62
ENSMUSG00000021109	chr12	75002362	75048517	+	Hif1a
ENSMUSG00000067860	chrX	55275877	55294913	+	Zic3
ENSMUSG00000034566	chr11	115277003	115281276	-	Atp5h
ENSMUSG00000039682	chr5	45884613	45903913	+	Lap3
ENSMUSG00000020863	chr11	94149204	94183302	-	Luc7l3
ENSMUSG00000020952	chr12	52478567	52551083	+	Scfd1
ENSMUSG00000026464	chr1	135516448	135557957	-	Zc3h11a
ENSMUSG00000040550	chr4	14736645	14753734	-	Otud6b
ENSMUSG00000032187	chr9	21420613	21508674	+	Smarca4
ENSMUSG00000028649	chr4	123026876	123361603	-	Macf1
ENSMUSG00000034317	chr3	68839210	68848677	-	Trim59
ENSMUSG00000024943	chr19	23283224	23348367	-	Smc5
ENSMUSG00000072244	chr7	111367307	111383666	+	Trim6
ENSMUSG00000024735	chr19	10969733	10980019	+	Prpf19
ENSMUSG00000032459	chr9	98489152	98502098	-	Mrps22
ENSMUSG00000020330	chr11	40514890	40546939	-	Hmmr
ENSMUSG00000026260	chr1	94335587	94370437	-	Ndufa10
ENSMUSG00000020923	chr11	102165874	102181056	-	Ubtf
ENSMUSG00000000751	chr11	75111668	75161826	-	Rpa1
ENSMUSG00000008976	chr16	84835170	84864024	+	Gabpa
ENSMUSG00000022814	chr16	33954868	33967124	-	Umps
ENSMUSG00000041133	chrX	148450971	148497237	+	Smc1a
ENSMUSG00000068036	chr17	13897546	14043157	+	Mllt4
ENSMUSG00000045136	chr13	34218877	34222223	-	Tubb2b
ENSMUSG00000042439	chr18	65739884	65849088	+	Zfp532
ENSMUSG00000027133	chr2	112102083	112103426	+	Nop10
ENSMUSG00000015733	chr6	17586234	17616972	+	Capza2
ENSMUSG00000020029	chr10	95009641	95026801	-	Nudt4
ENSMUSG00000020088	chr10	61143058	61156043	+	Sar1a
ENSMUSG00000028330	chr4	46151485	46185275	+	Ncbp1
ENSMUSG00000022477	chr15	81702739	81745563	+	Aco2
ENSMUSG00000090744	chr7	48801044	48829032	-	Gm6871
ENSMUSG00000025665	chrX	108501801	108651568	-	Rps6ka6
ENSMUSG00000021823	chr14	21748655	21852895	+	Vcl
ENSMUSG00000020594	chr12	8680940	8759387	+	Pum2
ENSMUSG00000042305	chr1	136242674	136258576	-	Tmem183a
ENSMUSG00000020349	chr11	51912183	51941280	+	Ppp2ca
ENSMUSG00000016257	chr2	174290568	174298582	-	Slmo2
ENSMUSG00000020074	chr10	62206676	62255116	-	Ccar1
ENSMUSG00000022337	chr15	43308775	43359323	+	Ttc35
ENSMUSG00000038388	chr6	50060240	50148597	+	Mpp6
ENSMUSG00000029767	chr6	29298069	29327110	+	Calu
ENSMUSG00000069302	chr13	22126982	22127512	-	Hist1h2ah
ENSMUSG00000029657	chr5	150416862	150438951	-	Hsph1
ENSMUSG00000026192	chr1	71603724	71626205	+	Atic
ENSMUSG00000042462	chr7	134400473	134404223	-	Dctpp1
ENSMUSG00000029422	chr5	124178439	124199421	-	Rsrc2
ENSMUSG00000027722	chr3	37318818	37478018	+	Spata5
ENSMUSG00000044791	chr9	110435101	110521137	+	Setd2
ENSMUSG00000027404	chr2	129997150	130005139	-	Snrpb
ENSMUSG00000060591	chr7	148140736	148141882	-	Ifitm2
ENSMUSG00000028580	chr4	130219236	130337479	+	Pum1
ENSMUSG00000024287	chr18	9958178	9995482	+	Thoc1
ENSMUSG00000069300	chr13	22135083	22135545	+	Hist1h2bj
ENSMUSG00000031839	chr8	121868438	121872827	+	Hsbp1
ENSMUSG00000035227	chr7	106987513	107007403	-	Spcs2
ENSMUSG00000037013	chr18	14782707	14841423	-	Ss18
ENSMUSG00000023272	chr15	88650076	88657111	+	Creld2
ENSMUSG00000028345	chr4	48443730	48486331	-	Tex10
ENSMUSG00000009630	chr8	34710093	34730266	+	Ppp2cb
ENSMUSG00000025056	chrX	83437103	83441286	+	Nr0b1
ENSMUSG00000006494	chr2	71711281	71741915	+	Pdk1
ENSMUSG00000029014	chr5	21263085	21291069	-	Dnajc2
ENSMUSG00000032330	chr9	79603048	79607660	-	Cox7a2
ENSMUSG00000015112	chr6	5991219	6167173	-	Slc25a13
ENSMUSG00000021764	chr13	115078003	115178302	-	Ndufs4
ENSMUSG00000020982	chr12	70412531	70458153	-	Nemf
ENSMUSG00000066900	chr5	117541691	117566002	-	Suds3
ENSMUSG00000030246	chr6	142438769	142456477	-	Ldhb
ENSMUSG00000039191	chr5	53947018	54048684	+	Rbpj
ENSMUSG00000016619	chr15	84753831	84773385	+	Nup50
ENSMUSG00000027573	chr2	180444822	180453438	+	2310003C23Rik
ENSMUSG00000018974	chr5	114192455	114221658	-	Sart3
ENSMUSG00000061136	chr2	52993738	53050318	-	Prpf40a
ENSMUSG00000022536	chr16	5013999	5050003	-	Glyr1
ENSMUSG00000028397	chr4	73888401	74051764	+	Kdm4c
ENSMUSG00000044224	chr15	10376511	10400271	-	Dnajc21
ENSMUSG00000020585	chr12	8928130	8945548	+	Laptm4a
ENSMUSG00000055204	chr5	90656215	90795211	-	Ankrd17
ENSMUSG00000019923	chr10	72117593	72137712	+	Zwint
ENSMUSG00000042660	chr18	36919893	36923362	+	Wdr55
ENSMUSG00000028134	chr3	119421660	119486306	-	Ptbp2
ENSMUSG00000025047	chr19	47165256	47205633	+	Pdcd11
ENSMUSG00000047187	chr4	8462791	8534925	+	Rab2a
ENSMUSG00000002767	chr17	46783178	46787088	+	Mrpl2
ENSMUSG00000063904	chr19	4907229	4928287	-	Dpp3
ENSMUSG00000030536	chr7	87856469	87948217	-	Iqgap1
ENSMUSG00000005312	chr13	58277524	58316997	-	Ubqln1
ENSMUSG00000039615	chr17	25967581	25970306	-	Stub1
ENSMUSG00000063550	chr7	109268968	109358634	-	Nup98
ENSMUSG00000001305	chr1	188544857	188573237	-	Rrp15
ENSMUSG00000051391	chr5	136384279	136410486	-	Ywhag
ENSMUSG00000041852	chr15	82639059	82742564	-	Tcf20
ENSMUSG00000007836	chr13	58227240	58229917	-	Hnrnpa0
ENSMUSG00000024056	chr17	71845440	71876197	-	Ndc80
ENSMUSG00000061904	chr10	90579319	90586804	-	Slc25a3
ENSMUSG00000014859	chr8	107821563	107829269	+	E2f4
ENSMUSG00000001472	chr8	125897724	125928073	+	Tcf25
ENSMUSG00000058569	chr13	55694313	55699027	+	Tmed9
ENSMUSG00000005698	chr8	108160468	108206822	+	Ctcf
ENSMUSG00000036737	chr9	119147550	119231545	-	Oxsr1
ENSMUSG00000028291	chr4	34498186	34514157	+	Akirin2
ENSMUSG00000002455	chr2	181326573	181390365	+	Prpf6
ENSMUSG00000044147	chr12	70473137	70476966	+	Arf6
ENSMUSG00000023110	chr14	55126024	55136362	-	Prmt5
ENSMUSG00000024120	chr17	85104587	85190129	-	Lrpprc
ENSMUSG00000024989	chr19	38129515	38148915	+	Cep55
ENSMUSG00000027109	chr2	72774484	72818503	-	Sp3
ENSMUSG00000020265	chr10	77068842	77104288	+	Sumo3
ENSMUSG00000020458	chr11	29592947	29644331	+	Rtn4
ENSMUSG00000028800	chr4	129193348	129219957	-	Hdac1
ENSMUSG00000079555	chr5	34496570	34512094	-	Haus3
ENSMUSG00000026926	chr2	26244859	26252642	+	Pmpca
ENSMUSG00000032580	chr9	107642826	107673333	-	Rbm5
ENSMUSG00000022889	chr16	84717821	84735987	-	Mrpl39
ENSMUSG00000025410	chr10	126703442	126718862	+	Dctn2
ENSMUSG00000030423	chr7	39047839	39056367	-	Pop4
ENSMUSG00000028837	chr4	126354874	126386958	+	Psmb2
ENSMUSG00000037544	chr14	48007454	48038082	-	Dlgap5
ENSMUSG00000025190	chr19	43574242	43599095	-	Got1
ENSMUSG00000078868	chr2	177099225	177109012	-	Gm14412
ENSMUSG00000002660	chr17	57129687	57135794	+	Clpp
ENSMUSG00000011257	chr4	122939594	122976168	+	Pabpc4
ENSMUSG00000035150	chrX	91434046	91458201	-	Eif2s3x
ENSMUSG00000025862	chrX	39502494	39630362	+	Stag2
ENSMUSG00000001910	chr8	87194382	87211761	-	Nacc1
ENSMUSG00000034681	chr17	24551620	24562840	+	Rnps1
ENSMUSG00000004667	chr10	79498694	79502540	-	Polr2e
ENSMUSG00000023089	chr6	24468666	24478013	-	Ndufa5
ENSMUSG00000049960	chr14	21210453	21212777	-	Mrps16
ENSMUSG00000024878	chr19	24994917	25036048	-	Cbwd1
ENSMUSG00000034203	chr6	91414270	91423417	-	Chchd4
ENSMUSG00000074698	chr2	152052575	152107588	+	Csnk2a1
ENSMUSG00000069475	chr19	61259793	61259858	+	Gm6020
ENSMUSG00000004789	chr12	86451783	86475041	+	Dlst
ENSMUSG00000058013	chr5	93522483	93605473	+	2011-09-01
ENSMUSG00000021713	chr13	104995201	105018924	-	Ppwd1
ENSMUSG00000020166	chr10	115922217	116018567	-	Cnot2
ENSMUSG00000026245	chr1	78414533	78485434	-	Farsb
ENSMUSG00000067995	chr14	76296744	76410672	-	Gtf2f2
ENSMUSG00000072082	chr17	24359494	24388292	-	Ccnf
ENSMUSG00000074578	chr2	166888434	166891362	+	1500012F01Rik
ENSMUSG00000025423	chr18	77303947	77394447	+	Pias2
ENSMUSG00000030062	chr6	88034467	88055298	+	Rpn1
ENSMUSG00000001280	chr15	102236574	102266835	+	Sp1
ENSMUSG00000022325	chr15	34425059	34460403	+	Pop1
ENSMUSG00000032582	chr9	107675896	107775150	-	Rbm6
ENSMUSG00000030884	chr7	127778690	127802992	+	Uqcrc2
ENSMUSG00000063200	chr13	43493745	43498227	+	Nol7
ENSMUSG00000025544	chr14	122506260	122558826	+	Tm9sf2
ENSMUSG00000021569	chr13	74049910	74075215	-	Trip13
ENSMUSG00000056305	chr6	72268672	72295178	-	Usp39
ENSMUSG00000021395	chr13	51196267	51247915	+	Spin1
ENSMUSG00000019818	chr10	41239306	41250848	+	Cd164
ENSMUSG00000032437	chr9	115151725	115219539	-	Stt3b
ENSMUSG00000032253	chr9	82759766	82869096	-	Phip
ENSMUSG00000035133	chr12	53617064	53668839	+	Arhgap5
ENSMUSG00000040354	chr10	126733277	126748842	-	Mars
ENSMUSG00000034826	chr5	92844566	92864245	-	Nup54
ENSMUSG00000022407	chr15	80778920	80801377	+	Adsl
ENSMUSG00000014195	chr11	100444132	100481482	-	Dnajc7
ENSMUSG00000019978	chr10	25079604	25243320	+	Epb4.1l2
ENSMUSG00000024571	chr18	80403504	80409480	+	Gm16286
ENSMUSG00000061665	chr17	42929900	43013373	-	Cd2ap
ENSMUSG00000030980	chr7	125985736	125999768	-	2310008H09Rik
ENSMUSG00000003435	chr7	29099917	29123738	-	Supt5h
ENSMUSG00000025337	chr5	130721601	130731400	-	Sbds
ENSMUSG00000019773	chr10	4540941	4547381	+	Fbxo5
ENSMUSG00000042396	chr9	48296814	48303413	-	Rbm7
ENSMUSG00000040025	chr4	131740827	131768218	-	Ythdf2
ENSMUSG00000004535	chr6	52663723	52716774	+	Tax1bp1
ENSMUSG00000007880	chr4	133234923	133312684	-	Arid1a
ENSMUSG00000010277	chr11	78075254	78104125	+	2610507B11Rik
ENSMUSG00000020257	chr9	106073260	106094747	+	Wdr82
ENSMUSG00000020561	chr12	34114489	34124245	+	Twistnb
ENSMUSG00000032249	chr9	62189100	62226619	+	Anp32a
ENSMUSG00000026281	chr1	95689153	95698511	-	Dtymk
ENSMUSG00000020457	chr11	3087363	3166418	-	Drg1
ENSMUSG00000032560	chr9	104053927	104165260	-	Dnajc13
ENSMUSG00000032212	chr9	70390666	70440044	+	Sltm
ENSMUSG00000029363	chr5	117828112	117839056	-	Rfc5
ENSMUSG00000036180	chr8	72430968	72520278	-	Gatad2a
ENSMUSG00000063393	chr2	150149438	150151944	+	Gm10130
ENSMUSG00000022322	chr8	4735980	4779534	-	Shcbp1
ENSMUSG00000006299	chr1	74326421	74331254	-	Aamp
ENSMUSG00000024999	chr19	38862618	38893727	-	Noc3l
ENSMUSG00000031848	chr8	73197147	73202651	+	Lsm4
ENSMUSG00000026074	chr1	39957758	40083155	+	Map4k4
ENSMUSG00000062611	chr14	88522821	88523615	-	Gm10119
ENSMUSG00000020163	chr10	79865742	79869575	-	Uqcr11
ENSMUSG00000026511	chr1	184054868	184062538	+	Srp9
ENSMUSG00000022961	chr16	91647751	91679466	+	Son
ENSMUSG00000030867	chr7	129302951	129313389	+	Plk1
ENSMUSG00000026039	chr1	58052815	58082743	+	Sgol2
ENSMUSG00000028676	chr4	135411662	135425823	+	Srsf10
ENSMUSG00000022178	chr14	55186309	55196253	-	Jub
ENSMUSG00000040331	chr7	137676037	137716632	-	Nsmce4a
ENSMUSG00000004610	chr7	50699478	50713170	+	Etfb
ENSMUSG00000013662	chr19	32747050	32786812	-	Atad1
ENSMUSG00000037643	chr3	30894669	30951663	+	Prkci
ENSMUSG00000055436	chr3	157673437	157699603	-	Srsf11
ENSMUSG00000015672	chr13	14702568	14705304	-	Mrpl32
ENSMUSG00000027998	chr3	82859444	82876277	+	Plrg1
ENSMUSG00000027195	chr2	93872846	93998121	-	Hsd17b12
ENSMUSG00000022109	chr14	73909856	73918352	+	Med4
ENSMUSG00000007564	chr17	21082275	21102880	+	Ppp2r1a
ENSMUSG00000040565	chr19	37000569	37088547	+	Btaf1
ENSMUSG00000025950	chr1	65205190	65233053	-	Idh1
ENSMUSG00000031960	chr8	113557044	113581564	+	Aars
ENSMUSG00000018501	chr11	62129928	62272043	-	Ncor1
ENSMUSG00000005204	chr11	69486612	69495586	-	Senp3
ENSMUSG00000026019	chr1	60133712	60155489	-	Wdr12
ENSMUSG00000069273	chr13	23653403	23654238	-	Hist1h3e
ENSMUSG00000053768	chr6	32740976	33010260	-	Chchd3
ENSMUSG00000071451	chr13	34254833	34270041	+	Psmg4
ENSMUSG00000020608	chr12	11272692	11326591	+	Smc6
ENSMUSG00000024335	chr17	34248965	34259262	-	Brd2
ENSMUSG00000091625	chr6	56651057	56654686	-	Lsm5
ENSMUSG00000024556	chr18	73929694	73975046	-	Me2
ENSMUSG00000031843	chr8	120315545	120325829	-	Mphosph6
ENSMUSG00000031078	chr7	151621638	151656914	-	Cttn
ENSMUSG00000065990	chr4	155205381	155207239	+	Aurkaip1
ENSMUSG00000019432	chr17	35378691	35390652	+	Ddx39b
ENSMUSG00000052293	chr13	101421298	101426014	+	Taf9
ENSMUSG00000019362	chr8	86770136	86773660	-	D8Ertd738e
ENSMUSG00000027820	chr3	63099794	63186153	+	Mme
ENSMUSG00000021945	chr14	57505490	57579182	+	Zmym2
ENSMUSG00000029012	chr5	21992303	22056247	-	Orc5
ENSMUSG00000024054	chr17	71693829	71824683	-	Smchd1
ENSMUSG00000043411	chr4	137149670	137214452	+	Usp48
ENSMUSG00000021731	chr13	119168917	119176059	-	Mrps30
ENSMUSG00000028656	chr4	122536290	122563299	-	Cap1
ENSMUSG00000071478	chr13	23666250	23666821	+	Hist1h2ad
ENSMUSG00000091474	chr7	48854631	48883903	+	2610021A01Rik
ENSMUSG00000018326	chr2	163820696	163844324	+	Ywhab
ENSMUSG00000020687	chr11	104364059	104411934	-	Cdc27
ENSMUSG00000026131	chr1	33965125	34365495	+	Dst
ENSMUSG00000022034	chr14	66437875	66452831	-	Esco2
ENSMUSG00000026159	chr1	82836058	82892850	+	Agfg1
ENSMUSG00000027678	chr2	165818136	165898742	+	Ncoa3
ENSMUSG00000050799	chr13	24025637	24026025	-	Hist1h2ba
ENSMUSG00000032387	chr9	65477455	65508335	+	Rbpms2
ENSMUSG00000020171	chr10	116652198	116661563	-	Yeats4
ENSMUSG00000000088	chr9	57369039	57380231	+	Cox5a
ENSMUSG00000001383	chr18	36953577	36959314	+	Zmat2
ENSMUSG00000054309	chr12	21292158	21320917	+	Cpsf3
ENSMUSG00000005148	chr14	99697910	99712624	+	Klf5
ENSMUSG00000036390	chr6	66985090	66987451	-	Gadd45a
ENSMUSG00000078496	chr4	146866526	146887595	+	Gm13152
ENSMUSG00000022204	chr14	55634291	55642972	+	Ngdn
ENSMUSG00000021264	chr12	110031183	110054842	+	Yy1
ENSMUSG00000069049	chrY	346986	365290	+	Eif2s3y
ENSMUSG00000067194	chrX	155810110	155827860	+	Eif1ax
ENSMUSG00000017778	chr13	86184421	86186509	-	Cox7c
ENSMUSG00000029191	chr5	65653091	65726909	-	Rfc1
ENSMUSG00000034667	chr10	121024436	121063372	-	Xpot
ENSMUSG00000027351	chr2	116947110	117008015	+	Spred1
ENSMUSG00000002006	chrX	71038698	71070308	-	Pdzd4
ENSMUSG00000017291	chr11	77342664	77421317	-	Taok1
ENSMUSG00000079562	chr5	33678214	33715942	+	Maea
ENSMUSG00000033799	chr13	3565282	3610354	-	BC016423
ENSMUSG00000024309	chr17	34075766	34077288	-	H2-Ke2
ENSMUSG00000034101	chr2	84440228	84490922	-	Ctnnd1
ENSMUSG00000025027	chr19	53017907	53113123	-	Xpnpep1
ENSMUSG00000022255	chr15	34012449	34072141	+	Mtdh
ENSMUSG00000021018	chr16	20717738	20722340	+	Polr2h
ENSMUSG00000024785	chr19	29175865	29218333	+	Rcl1
ENSMUSG00000019857	chr10	53316767	53329019	+	Asf1a
ENSMUSG00000037313	chr5	34000777	34021644	+	Tacc3
ENSMUSG00000025487	chr7	148067867	148084542	+	Psmd13
ENSMUSG00000021431	chr13	38296808	38319532	+	Snrnp48
ENSMUSG00000020677	chr11	83755564	83776590	+	Ddx52
ENSMUSG00000001767	chr2	145743215	145760750	-	Crnkl1
ENSMUSG00000044627	chr2	32134336	32143595	-	Swi5
ENSMUSG00000030754	chr7	121359073	121398225	-	Copb1
ENSMUSG00000014294	chr18	36902020	36904202	-	Ndufa2
ENSMUSG00000027852	chr3	102862152	102871837	+	Nras
ENSMUSG00000079316	chrX	162895185	162917799	-	Rab9
ENSMUSG00000075232	chr10	40007265	40021992	-	Amd1
ENSMUSG00000017999	chr2	166840693	166860447	+	Ddx27
ENSMUSG00000026202	chr1	75211549	75215828	-	Tuba4a
ENSMUSG00000007670	chr17	57160481	57170930	-	Khsrp
ENSMUSG00000032116	chr9	36538860	36575264	-	Stt3a
ENSMUSG00000061458	chr12	17355285	17437381	+	Nol10
ENSMUSG00000035215	chr10	80315570	80317954	-	Lsm7
ENSMUSG00000021957	chr14	31361545	31387908	+	Tkt
ENSMUSG00000079009	chr2	150007491	150019015	+	Gm14139
ENSMUSG00000040048	chr17	24859005	24861423	-	Ndufb10
ENSMUSG00000003402	chr9	21807479	21818663	+	Prkcsh
ENSMUSG00000091678	chr4	51267042	51267235	-	Gm17527
ENSMUSG00000020737	chr11	115358667	115375701	-	Hn1
ENSMUSG00000033031	chr16	48994298	49019822	+	C330027C09Rik
ENSMUSG00000052144	chr6	100783632	100818711	+	Ppp4r2
ENSMUSG00000062417	chr13	23627291	23627820	+	Hist1h3g
ENSMUSG00000029538	chr5	115777186	115783089	+	Srsf9
ENSMUSG00000041781	chr12	103214184	103244203	+	Cpsf2
ENSMUSG00000041840	chr18	77996306	78006519	-	Haus1
ENSMUSG00000070697	chr5	88983508	88985108	+	Utp3
ENSMUSG00000026827	chr2	57090046	57223130	+	Gpd2
ENSMUSG00000041773	chr13	98011060	98022994	+	Enc1
ENSMUSG00000071054	chr17	56724405	56745717	+	Safb
ENSMUSG00000055239	chr6	72791108	72849973	-	Kcmf1
ENSMUSG00000020063	chr10	62781753	62844452	-	Sirt1
ENSMUSG00000062908	chr3	153585321	153607596	-	Acadm
ENSMUSG00000020534	chr11	60601606	60625220	-	Shmt1
ENSMUSG00000028271	chr3	142428190	142446567	+	Gtf2b
ENSMUSG00000036023	chr14	51427621	51440975	+	Parp2
ENSMUSG00000027306	chr2	119444034	119476980	+	Nusap1
ENSMUSG00000002748	chr5	135663134	135721999	+	Baz1b
ENSMUSG00000034560	chr10	83006686	83059214	+	A230046K03Rik
ENSMUSG00000028455	chr4	43040562	43044582	-	Stoml2
ENSMUSG00000025153	chr11	120667254	120685492	-	Fasn
ENSMUSG00000048758	chr9	106331785	106333899	+	Rpl29
ENSMUSG00000025869	chr13	54685546	54691451	-	Nop16
ENSMUSG00000030629	chr7	91763564	91827861	-	Zfand6
ENSMUSG00000010095	chr19	8781372	8797859	-	Slc3a2
ENSMUSG00000024491	chr18	42435007	42501196	+	Rbm27
ENSMUSG00000024271	chr18	24762462	24798008	+	Elp2
ENSMUSG00000026575	chr1	166243010	166334805	+	Nme7
ENSMUSG00000040675	chr10	6179460	6373423	-	Mthfd1l
ENSMUSG00000017716	chr11	117710565	117717069	+	Birc5
ENSMUSG00000041747	chr13	99016800	99032947	-	Utp15
ENSMUSG00000024542	chr18	67959761	68044822	+	Cep192
ENSMUSG00000051234	chr9	96371360	96379094	-	Rnf7
ENSMUSG00000040481	chr11	106894395	106993441	-	Bptf
ENSMUSG00000055531	chr10	116781729	116817071	-	Cpsf6
ENSMUSG00000031628	chr8	47702803	47724060	+	Casp3
ENSMUSG00000024660	chr19	9946787	9974023	-	Incenp
ENSMUSG00000020739	chr11	115425748	115445299	+	Nup85
ENSMUSG00000024095	chr17	80428827	80461674	-	Hnrpll
ENSMUSG00000026608	chr1	190794977	190831719	-	Kctd3
ENSMUSG00000074088	chr4	130037379	130067274	+	Snrnp40
ENSMUSG00000025894	chr9	4294793	4309494	-	Aasdhppt
ENSMUSG00000043091	chr15	98860322	98868536	+	Tuba1c
ENSMUSG00000022200	chr15	12251205	12281346	+	Golph3
ENSMUSG00000027823	chr3	63780028	63826501	+	Gmps
ENSMUSG00000078126	chr14	34983841	34984311	+	Rpl23a-ps3
ENSMUSG00000025872	chr13	54560198	54570210	-	Thoc3
ENSMUSG00000022913	chr16	96201540	96212567	-	Psmg1
ENSMUSG00000074797	chr2	130493346	130507350	+	Itpa
ENSMUSG00000076437	chr2	84509375	84510927	-	2700094K13Rik
ENSMUSG00000022035	chr14	66456139	66485441	+	Ccdc25
ENSMUSG00000038690	chr5	145944567	145952931	-	Atp5j2
ENSMUSG00000062014	chr14	47427824	47441917	-	Gmfb
ENSMUSG00000021911	chr14	33015135	33110736	+	Parg
ENSMUSG00000009741	chr9	113840052	113886317	+	Ubp1
ENSMUSG00000032883	chr1	78654400	78703562	+	Acsl3
ENSMUSG00000027944	chr3	89799378	89802608	-	Hax1
ENSMUSG00000032400	chr9	63984951	64020911	-	Zwilch
ENSMUSG00000036707	chr1	87690016	87748151	+	Cab39
ENSMUSG00000040667	chr11	70756560	70783475	-	Nup88
ENSMUSG00000022451	chr15	94408382	94420320	-	Twf1
ENSMUSG00000028948	chr4	151413430	151435603	+	Nol9
ENSMUSG00000079184	chr14	57287085	57316267	+	Mphosph8
ENSMUSG00000020671	chr12	3247430	3309969	-	Rab10
ENSMUSG00000063358	chr16	16983475	17047546	+	Mapk1
ENSMUSG00000042138	chr9	37296906	37331733	+	BC024479
ENSMUSG00000008200	chr2	90585527	90621178	+	Fnbp4
ENSMUSG00000062580	chr1	137198109	137210355	-	Timm17a
ENSMUSG00000042369	chr2	76208041	76221825	+	Rbm45
ENSMUSG00000027777	chr3	67868864	68430404	+	Schip1
ENSMUSG00000048578	chr5	115592990	115608188	-	Mlec
ENSMUSG00000022141	chr15	8241225	8394463	-	Nipbl
ENSMUSG00000026564	chr1	168028284	168058029	-	Dusp27
ENSMUSG00000022751	chr16	57156784	57167445	-	Nit2
ENSMUSG00000066652	chr1	182823239	182829234	+	Lefty2
ENSMUSG00000039771	chr5	136592501	136598817	+	Polr2j
ENSMUSG00000052727	chr13	100191419	100286557	-	Mtap1b
ENSMUSG00000045624	chr2	139945619	139996300	-	Esf1
ENSMUSG00000022956	chr16	91684643	91931932	-	Atp5o
ENSMUSG00000030505	chr7	57033716	57113635	+	Prmt3
ENSMUSG00000000078	chr13	5860735	5869639	+	Klf6
ENSMUSG00000050199	chr2	109757804	109854414	+	Lgr4
ENSMUSG00000024208	chr17	27259608	27270861	-	2900010M23Rik
ENSMUSG00000041236	chr13	18809161	18958678	+	Vps41
ENSMUSG00000027810	chr3	58329743	58361423	+	Eif2a
ENSMUSG00000074886	chr13	55546695	55562286	+	Grk6
ENSMUSG00000091594	chr7	49960839	49982387	-	Gm17067
ENSMUSG00000019970	chr10	21601990	21719709	+	Sgk1
ENSMUSG00000003345	chr10	80085525	80103516	+	Csnk1g2
ENSMUSG00000034868	chr17	71323260	71340127	-	Myl12b
ENSMUSG00000017843	chr12	111685518	111821271	+	Ppp2r5c
ENSMUSG00000001473	chr18	67550371	67562402	+	Tubb6
ENSMUSG00000023971	chr17	46804407	46811236	-	Rrp36
ENSMUSG00000032042	chr9	35007760	35055558	+	Srpr
ENSMUSG00000029840	chr6	35458906	35489888	-	Mtpn
ENSMUSG00000021958	chr14	64479149	64538696	+	Pinx1
ENSMUSG00000038848	chr2	180639082	180655654	-	Ythdf1
ENSMUSG00000032621	chr13	104531695	104564539	-	Srek1
ENSMUSG00000028282	chr4	32702426	32740240	+	Casp8ap2
ENSMUSG00000035834	chr13	81812842	81850012	-	Polr3g
ENSMUSG00000038683	chr13	41096392	41108388	+	Pak1ip1
ENSMUSG00000020580	chr12	16901784	16995080	+	Rock2
ENSMUSG00000024048	chr17	71342996	71352218	-	Myl12a
ENSMUSG00000019989	chr10	24493620	24556001	-	Enpp3
ENSMUSG00000042520	chr3	89803511	89856397	-	Ubap2l
ENSMUSG00000020321	chr11	21456790	21472370	-	Mdh1
ENSMUSG00000014496	chr14	32513201	32643601	-	Ankrd28
ENSMUSG00000028882	chr4	132382844	132399084	-	Ppp1r8
ENSMUSG00000031386	chrX	71188131	71211696	-	Hcfc1
ENSMUSG00000032412	chr9	96233099	96264766	-	Atp1b3
ENSMUSG00000032381	chr9	65974418	65986762	+	Fam96a
ENSMUSG00000042719	chr5	121847945	121894387	+	Naa25
ENSMUSG00000034926	chr4	106233643	106261718	+	Dhcr24
ENSMUSG00000020315	chr11	29999395	30168175	-	Spnb2
ENSMUSG00000032959	chr5	117732660	117737634	-	Pebp1
ENSMUSG00000028572	chr4	95633931	95692104	+	Hook1
ENSMUSG00000022111	chr14	102053184	102095341	+	Uchl3
ENSMUSG00000030704	chr7	107755924	107789782	+	Rab6a
ENSMUSG00000040943	chr3	133126643	133207354	-	Tet2
ENSMUSG00000024317	chr18	21159842	21186724	+	Rnf138
ENSMUSG00000047036	chr9	122761032	122771246	-	Zfp445
ENSMUSG00000028821	chr4	134486813	134493463	+	Syf2
ENSMUSG00000018965	chr5	33361465	33370615	+	Ywhah
ENSMUSG00000001687	chr5	149316207	149364365	-	Ubl3
ENSMUSG00000027774	chr3	67234018	67280451	+	Gfm1
ENSMUSG00000034252	chr9	79914710	79992760	+	Senp6
ENSMUSG00000012535	chr6	29490827	29559887	-	Tnpo3
ENSMUSG00000024104	chr6	116158051	116212686	+	D6Wsu116e
ENSMUSG00000052446	chr8	74474937	74517307	+	Zfp961
ENSMUSG00000066306	chr7	109082688	109163473	+	Numa1
ENSMUSG00000024290	chr18	10064399	10181790	-	Rock1
ENSMUSG00000024078	chr17	75117090	75262910	+	Ttc27
ENSMUSG00000056999	chr19	37343233	37412342	-	Ide
ENSMUSG00000020549	chr11	64792540	64815571	+	Elac2
ENSMUSG00000022012	chr14	77556623	78121214	+	Enox1
ENSMUSG00000038014	chr13	48974588	49063386	-	Fam120a
ENSMUSG00000009535	chr18	68460009	68484506	+	Rnmt
ENSMUSG00000020463	chr11	29072890	29120797	+	Smek2
ENSMUSG00000074994	chr2	104594952	104656853	-	Qser1
ENSMUSG00000040250	chr6	146498154	146526357	-	4933424B01Rik
ENSMUSG00000024613	chr18	60973409	61008625	-	Tcof1
ENSMUSG00000026116	chr1	36849036	36996372	-	Tmem131
ENSMUSG00000031976	chr8	126545408	126572405	+	Urb2
ENSMUSG00000060743	chr1	182730963	182744074	-	H3f3a
ENSMUSG00000033596	chr8	113794844	113824122	-	Rfwd3
ENSMUSG00000022246	chr15	10498734	10644386	-	Rai14
ENSMUSG00000032085	chr9	45737711	45744141	-	Tagln
ENSMUSG00000063015	chr5	93610959	93635521	-	Ccni
ENSMUSG00000001847	chr5	144266346	144288904	-	Rac1
ENSMUSG00000059263	chr7	119167020	119254900	+	Usp47
ENSMUSG00000035683	chr4	44313748	44377547	+	Melk
ENSMUSG00000048874	chr1	30859187	30930539	-	Phf3
ENSMUSG00000020496	chr11	58745790	58752418	-	Rnf187
ENSMUSG00000000958	chr14	54989128	55032856	-	Slc7a7
ENSMUSG00000032178	chr9	21172387	21209794	+	Ilf3
ENSMUSG00000004100	chr9	20692619	20696622	+	Ppan
ENSMUSG00000029599	chr5	121063128	121078599	+	Ddx54
ENSMUSG00000021576	chr13	74440569	74454774	-	Pdcd6
ENSMUSG00000029814	chr6	49035220	49164953	-	Igf2bp3
ENSMUSG00000022385	chr15	85690137	85707002	+	Gtse1
ENSMUSG00000021681	chr13	96120638	96145307	-	Aggf1
ENSMUSG00000027326	chr2	118872855	118931237	+	Casc5
ENSMUSG00000060206	chr4	54957920	55096435	+	Zfp462
ENSMUSG00000020766	chr11	115869771	115874033	-	Galk1
ENSMUSG00000067148	chr17	46380869	46385003	-	Polr1c
ENSMUSG00000037712	chr14	46078467	46149793	-	Fermt2
ENSMUSG00000029253	chr5	86441068	86494608	-	Cenpc1
ENSMUSG00000037458	chr15	38417185	38449021	-	Azin1
ENSMUSG00000019471	chr9	20942985	20954350	-	Cdc37
ENSMUSG00000024640	chr19	15979168	16021827	-	Psat1
ENSMUSG00000014932	chr5	32913606	32989430	+	Yes1
ENSMUSG00000045962	chr6	119873987	119988690	-	Wnk1
ENSMUSG00000028678	chr4	116832244	116855244	-	Kif2c
ENSMUSG00000069565	chr10	79724231	79751153	+	Dazap1
ENSMUSG00000049647	chr11	6367609	6369141	-	Purb
ENSMUSG00000004460	chr16	22857918	22879707	+	Dnajb11
ENSMUSG00000042508	chr5	9118801	9161776	-	Dmtf1
ENSMUSG00000027642	chr2	157104753	157152055	+	Rpn2
ENSMUSG00000027613	chr2	155645568	155652661	-	Eif6
ENSMUSG00000030672	chr7	134355122	134357812	+	Mylpf
ENSMUSG00000071646	chr19	9016365	9026793	+	Mta2
ENSMUSG00000049470	chr11	53164335	53235332	+	Aff4
ENSMUSG00000015837	chr11	50012868	50024329	-	Sqstm1
ENSMUSG00000022201	chr15	12047586	12115438	+	Zfr
ENSMUSG00000031533	chr8	23521812	23540137	+	Mrps31
ENSMUSG00000039329	chr11	121007457	121009633	+	Tex19.1
ENSMUSG00000035569	chr8	125407221	125565897	-	Ankrd11
ENSMUSG00000018209	chr2	163896058	163981260	+	Stk4
ENSMUSG00000035247	chr12	52844709	52930523	-	Hectd1
ENSMUSG00000031672	chr8	98388034	98412447	-	Got2
ENSMUSG00000030060	chr6	87863929	87886623	+	8430410A17Rik
ENSMUSG00000032267	chr9	48793490	48850622	+	Usp28
ENSMUSG00000018765	chr11	69446492	69466799	+	Fxr2
ENSMUSG00000030516	chr7	72441051	72516125	-	Tjp1
ENSMUSG00000030655	chr7	125274832	125387151	-	Smg1
ENSMUSG00000026617	chr1	187156028	187181656	+	Bpnt1
ENSMUSG00000018593	chr11	55208002	55233582	-	Sparc
ENSMUSG00000032607	chr9	108199184	108203902	+	Amt
ENSMUSG00000022652	chr16	48431350	48631018	+	Morc1
ENSMUSG00000033752	chr3	83891856	83959708	-	Mnd1
ENSMUSG00000023043	chr15	101858647	101862457	+	Krt18
ENSMUSG00000038429	chr6	124765037	124779502	-	Usp5
ENSMUSG00000008604	chr3	88357638	88373647	+	Ubqln4
ENSMUSG00000020929	chr11	102699787	102742299	-	Eftud2
ENSMUSG00000028431	chr4	56762552	56815203	-	Ikbkap
ENSMUSG00000031917	chr8	109580777	109584826	+	Nip7
ENSMUSG00000038393	chr3	96361880	96365806	+	Txnip
ENSMUSG00000030245	chr6	142335741	142352378	+	Golt1b
ENSMUSG00000060288	chr4	118972615	118993151	-	Ppih
ENSMUSG00000029500	chr5	110688149	110698932	-	Pgam5
ENSMUSG00000042572	chr3	89577531	89587919	+	Ube2q1
ENSMUSG00000025935	chr1	13554783	13579945	-	Tram1
ENSMUSG00000023307	chr19	37282033	37296629	+	2005-03-01
ENSMUSG00000056167	chr9	114494996	114549192	-	Cnot10
ENSMUSG00000017831	chr17	53618559	53646996	+	Rab5a
ENSMUSG00000058503	chr5	3543844	3569810	+	Fam133b
ENSMUSG00000027363	chr2	126533064	126585033	+	Usp8
ENSMUSG00000022119	chr14	105505968	105576544	-	Rbm26
ENSMUSG00000022533	chr16	30312509	30388923	-	Atp13a3
ENSMUSG00000008690	chr15	89186150	89203257	+	Ncaph2
ENSMUSG00000079008	chr2	150083253	150096036	+	Gm14124
ENSMUSG00000002372	chr17	56812680	56851192	+	Ranbp3
ENSMUSG00000025492	chr7	148195485	148196669	-	Ifitm3
ENSMUSG00000033793	chr1	5073254	5152630	+	Atp6v1h
ENSMUSG00000018882	chr11	97177030	97191234	+	Mrpl45
ENSMUSG00000053774	chr16	32332338	32393833	+	Ubxn7
ENSMUSG00000019132	chr13	24893526	24905882	+	BC005537
ENSMUSG00000047879	chr18	9995430	10045117	-	Usp14
ENSMUSG00000016427	chrX	34727583	34731158	-	Ndufa1
ENSMUSG00000038943	chr7	87439336	87461145	+	Prc1
ENSMUSG00000015143	chr12	81268529	81361358	-	Actn1
ENSMUSG00000029064	chr4	154865470	154933378	+	Gnb1
ENSMUSG00000078941	chr13	101421298	101436368	+	Taf9
ENSMUSG00000026034	chr1	58467033	58480910	-	Clk1
ENSMUSG00000031297	chrX	98274549	98281359	-	Slc7a3
ENSMUSG00000061062	chr17	78890905	78892881	+	Gm10093
ENSMUSG00000010517	chr4	109349193	109636565	+	Faf1
ENSMUSG00000006678	chrX	90550106	90877494	-	Pola1
ENSMUSG00000031314	chrX	98728073	98797128	+	Taf1
ENSMUSG00000042688	chr9	75216869	75257812	-	Mapk6
ENSMUSG00000022400	chr15	81296746	81306799	+	Rbx1
ENSMUSG00000047459	chr2	155062269	155076013	+	Dynlrb1
ENSMUSG00000037993	chr8	112071917	112089501	-	Dhx38
ENSMUSG00000078495	chr4	147128083	147183895	-	Gm13157
ENSMUSG00000027070	chr2	69262397	69424122	-	Lrp2
ENSMUSG00000047213	chr3	16083183	16117035	+	Ythdf3
ENSMUSG00000032096	chr9	44549647	44575928	-	Arcn1
ENSMUSG00000056342	chr11	23206916	23389744	+	Usp34
ENSMUSG00000037253	chr18	73732698	73752229	+	Mex3c
ENSMUSG00000090695	chrX	166423343	166423549	-	Gm17379
ENSMUSG00000020745	chr11	74487451	74538172	-	Pafah1b1
ENSMUSG00000037400	chr3	35653056	35755196	+	Atp11b
ENSMUSG00000031885	chr8	107694574	107741886	+	Cbfb
ENSMUSG00000090378	chr1	24620814	24621627	-	Gm10925
ENSMUSG00000042772	chr1	154684126	154749776	-	Smg7
ENSMUSG00000034160	chrX	98835399	98879690	+	Ogt
ENSMUSG00000013663	chr19	32831987	32900650	+	Pten
ENSMUSG00000069662	chr10	36853049	36858732	-	Marcks
ENSMUSG00000027751	chr3	54497027	54532684	+	Fam48a
ENSMUSG00000023106	chr5	124357184	124378841	+	Denr
ENSMUSG00000027479	chr2	153567010	153599046	+	Mapre1
ENSMUSG00000074476	chr9	21559886	21564733	-	Spc24
ENSMUSG00000027593	chr2	154616832	154692997	+	Raly
ENSMUSG00000043284	chr11	60677954	60692774	-	Tmem11
ENSMUSG00000059897	chr8	71750242	71752879	+	Zfp930
ENSMUSG00000032469	chr9	99476218	99484882	+	Dbr1
ENSMUSG00000036376	chr13	23513408	23515735	-	Abt1
ENSMUSG00000020680	chr11	83286588	83320245	+	Taf15
ENSMUSG00000019794	chr10	7445798	7482948	+	Katna1
ENSMUSG00000024646	chr18	85020730	85049793	+	Cyb5
ENSMUSG00000023018	chr15	99532718	99544426	+	Smarcd1
ENSMUSG00000022295	chr15	38591659	38622198	+	Atp6v1c1
ENSMUSG00000034543	chr11	3549497	3590480	+	Morc2a
ENSMUSG00000032030	chr9	53422687	53478119	-	Cul5
ENSMUSG00000017119	chr11	101413463	101443265	+	Nbr1
ENSMUSG00000042211	chr18	62663723	62708397	-	Fbxo38
ENSMUSG00000017776	chr11	75492761	75520410	+	Crk
ENSMUSG00000022474	chr15	81781538	81791360	-	Pmm1
ENSMUSG00000029036	chr4	155114750	155135207	-	Atad3a
ENSMUSG00000021840	chr14	47917966	47948460	+	Mapk1ip1l
ENSMUSG00000035958	chr13	24923548	24934022	+	Tdp2
ENSMUSG00000023104	chr5	135058560	135074198	+	Rfc2
ENSMUSG00000049658	chr13	100787949	100874025	-	Bdp1
ENSMUSG00000050917	chr7	152047291	152051148	+	Fgf4
ENSMUSG00000027359	chr2	126378143	126413979	+	Slc27a2
ENSMUSG00000020634	chr12	4885838	4914511	-	Ubxn2a
ENSMUSG00000026991	chr2	58998907	59193265	+	Pkp4
ENSMUSG00000031924	chr8	109674561	109711370	+	Cyb5b
ENSMUSG00000007891	chr7	149557053	149573943	-	Ctsd
ENSMUSG00000024145	chr17	87396596	87424746	-	Pigf
ENSMUSG00000041769	chr7	146037762	146074740	+	Ppp2r2d
ENSMUSG00000023277	chr9	106105439	106117718	+	Twf2
ENSMUSG00000021131	chr12	81735009	81745328	-	Erh
ENSMUSG00000024539	chr18	67825165	67884249	-	Ptpn2
ENSMUSG00000020515	chr11	57917655	57932096	+	Cnot8
ENSMUSG00000022538	chr16	30560580	30587678	-	Lsg1
ENSMUSG00000047534	chr12	66233721	66273591	-	Mis18bp1
ENSMUSG00000013701	chr14	32993348	33015084	-	Timm23
ENSMUSG00000005506	chr2	90780539	90859654	+	Celf1
ENSMUSG00000024007	chr17	29387748	29401103	-	Ppil1
ENSMUSG00000046711	chr17	27693565	27700619	+	Hmga1
ENSMUSG00000069744	chr11	97564713	97574814	+	Psmb3
ENSMUSG00000020514	chr11	57985163	57993067	+	Mrpl22
ENSMUSG00000040325	chr9	106724205	106785649	+	Vprbp
ENSMUSG00000037706	chr7	150238644	150253839	+	Cd81
ENSMUSG00000005233	chr2	69031952	69044251	-	Spc25
ENSMUSG00000029581	chr5	143722022	143734864	+	Fscn1
ENSMUSG00000041740	chr5	115691421	115722907	-	Rnf10
ENSMUSG00000026790	chr2	29744741	29787266	+	Odf2
ENSMUSG00000025898	chr9	3404085	3479236	+	Cwf19l2
ENSMUSG00000038005	chr8	63369215	63386377	+	2700029M09Rik
ENSMUSG00000020936	chr11	102889504	102930226	+	Nmt1
ENSMUSG00000091449	chr18	20841060	20841504	-	Gm10269
ENSMUSG00000039640	chr11	120345927	120350379	+	Mrpl12
ENSMUSG00000035530	chr11	100181199	100183410	+	Eif1
ENSMUSG00000039952	chr9	108108286	108166255	-	Dag1
ENSMUSG00000022557	chr15	76283426	76307699	-	Bop1
ENSMUSG00000022378	chr15	63760652	63892010	-	Fam49b
ENSMUSG00000079470	chr1	78654613	78664163	+	Utp14b
ENSMUSG00000063334	chr10	111409720	111425488	+	Krr1
ENSMUSG00000033014	chr3	103083216	103162691	+	Trim33
ENSMUSG00000001017	chr3	90302878	90313420	-	2500003M10Rik
ENSMUSG00000026520	chr1	182834405	182838218	+	Pycr2
ENSMUSG00000016984	chr11	17838759	17853878	-	Etaa1
ENSMUSG00000041506	chr9	106378294	106387755	+	Rrp9
ENSMUSG00000071650	chr19	8972580	8991153	+	Ganab
ENSMUSG00000064030	chr10	128184935	128203617	+	Wibg
ENSMUSG00000026107	chr1	51526342	51535243	-	Obfc2a
ENSMUSG00000032562	chr9	107516461	107537673	-	Gnai2
ENSMUSG00000021428	chr13	38129109	38153298	+	Riok1
ENSMUSG00000041124	chr9	4376612	4386861	+	8430410K20Rik
ENSMUSG00000002010	chrX	71024302	71032236	-	Idh3g
ENSMUSG00000002768	chr17	46818086	46820054	+	Mea1
ENSMUSG00000015880	chr5	46061161	46091783	+	Ncapg
ENSMUSG00000004936	chr9	64033577	64101438	-	Map2k1
ENSMUSG00000071708	chrX	153881787	153930219	-	Sms
ENSMUSG00000019960	chr10	98725865	98730122	+	Dusp6
ENSMUSG00000001288	chr15	102065369	102087948	-	Rarg
ENSMUSG00000027454	chr2	150731136	150757016	+	Gins1
ENSMUSG00000070348	chr7	152115836	152125774	-	Ccnd1
ENSMUSG00000028060	chr3	88489716	88516855	+	2810403A07Rik
ENSMUSG00000028954	chr5	24191633	24216373	+	Nub1
ENSMUSG00000025785	chr9	123022333	123045247	+	Exosc7
ENSMUSG00000031731	chr8	112302454	112385258	+	Ap1g1
ENSMUSG00000023902	chr17	23737823	23747986	+	Zscan10
ENSMUSG00000020899	chr11	68799199	68824788	-	Pfas
ENSMUSG00000038932	chr2	180356661	180377413	-	Tcfl5
ENSMUSG00000020184	chr10	117125944	117147814	-	Mdm2
ENSMUSG00000024472	chr18	44540154	44584623	+	Dcp2
ENSMUSG00000018481	chr11	85000764	85048632	-	Appbp2
ENSMUSG00000024754	chr19	21852832	21932817	+	Tmem2
ENSMUSG00000020738	chr11	115384416	115397590	-	Sumo2
ENSMUSG00000063480	chr15	81871749	81878028	-	Nhp2l1
ENSMUSG00000078348	chr10	12728256	12728988	+	Sf3b5
ENSMUSG00000019878	chr10	57206191	57232939	+	Hsf2
ENSMUSG00000021326	chr13	21271314	21286593	+	Trim27
ENSMUSG00000038622	chr15	52544000	52561986	+	Med30
ENSMUSG00000027599	chr3	19032146	19063065	-	Armc1
ENSMUSG00000063800	chr4	108235777	108251941	-	Prpf38a
ENSMUSG00000029474	chr5	123300197	123318954	+	Rnf34
ENSMUSG00000039967	chr4	34750362	34830209	-	Zfp292
ENSMUSG00000021598	chr13	69948760	69954972	+	Med10
ENSMUSG00000003039	chr8	74743629	74747663	+	Fam32a
ENSMUSG00000031651	chr8	44215161	44226840	-	Triml1
ENSMUSG00000026643	chr2	3201484	3246149	+	Nmt2
ENSMUSG00000020840	chr11	76738311	76800881	+	Blmh
ENSMUSG00000024387	chr17	35253141	35258998	-	Csnk2b
ENSMUSG00000022013	chr14	78226024	78274724	-	Dnajc15
ENSMUSG00000049164	chr19	40985983	40992437	+	Zfp518a
ENSMUSG00000018585	chr11	55260143	55274741	-	Atox1
ENSMUSG00000071662	chr19	8867619	8873047	-	Polr2g
ENSMUSG00000028809	chr4	134876399	134909236	-	Srrm1
ENSMUSG00000029048	chr4	154448219	154460491	-	Rer1
ENSMUSG00000024968	chr19	7341815	7349715	+	Rcor2
ENSMUSG00000024231	chr18	3382986	3436698	+	Cul2
ENSMUSG00000035293	chr12	52449048	52477973	+	G2e3
ENSMUSG00000060904	chr10	88193603	88206839	+	Arl1
ENSMUSG00000062078	chr17	10399336	10512245	-	Qk
ENSMUSG00000033931	chr8	129471075	129494979	-	Rbm34
ENSMUSG00000018697	chr11	84236357	84327024	-	Aatf
ENSMUSG00000029701	chr6	29073573	29115006	-	Rbm28
ENSMUSG00000038535	chr9	72122706	72211577	+	Zfp280d
ENSMUSG00000040028	chr8	4284782	4325100	-	Elavl1
ENSMUSG00000048039	chr3	87734236	87744608	+	Isg20l2
ENSMUSG00000035478	chr10	79855284	79862295	-	Mbd3
ENSMUSG00000035898	chr5	86539745	86601828	-	Uba6
ENSMUSG00000006818	chr17	13200705	13210985	+	Sod2
ENSMUSG00000060510	chr9	20299512	20325861	-	Zfp266
ENSMUSG00000020255	chr10	82822966	82831580	+	D10Wsu102e
ENSMUSG00000021810	chr14	21139081	21167343	-	Ecd
ENSMUSG00000047084	chr7	87406101	87410264	+	Ngrn
ENSMUSG00000004865	chr17	28724593	28759466	-	Srpk1
ENSMUSG00000029326	chr5	100469013	100497781	+	Enoph1
ENSMUSG00000020248	chr10	82211446	82226889	-	Nfyb
ENSMUSG00000041303	chr1	54454425	54495815	-	Gtf3c3
ENSMUSG00000059040	chr18	48204989	48208032	+	Gm5506
ENSMUSG00000049327	chr5	124889939	124912317	+	Setd8
ENSMUSG00000028211	chr4	11083578	11101526	+	Trp53inp1
ENSMUSG00000021494	chr13	55631771	55638019	-	Ddx41
ENSMUSG00000074794	chr13	81022645	81035296	+	Arrdc3
ENSMUSG00000092416	chr7	49728756	49761096	-	Zfp141
ENSMUSG00000032350	chr9	77602342	77642292	+	Gclc
ENSMUSG00000024683	chr19	11844881	11849434	+	Mrpl16
ENSMUSG00000024188	chr17	26389855	26422449	+	Luc7l
ENSMUSG00000059486	chr6	56727518	56747807	-	Kbtbd2
ENSMUSG00000041220	chr3	129235304	129341413	+	Elovl6
ENSMUSG00000060679	chr1	42908078	42962527	+	Mrps9
ENSMUSG00000031400	chrX	71654822	71674533	-	G6pdx
ENSMUSG00000018428	chr11	88692106	88725900	-	Akap1
ENSMUSG00000020392	chr11	51781163	51790836	+	Cdkn2aipnl
ENSMUSG00000055760	chr17	80623781	80627837	+	Gemin6
ENSMUSG00000055044	chr19	40296731	40346106	-	Pdlim1
ENSMUSG00000001415	chr3	88140182	88166259	+	Smg5
ENSMUSG00000029234	chr5	76612905	76638270	+	Tmem165
ENSMUSG00000006445	chr4	140857155	140885299	+	Epha2
ENSMUSG00000059811	chr17	80247732	80295463	-	Atl2
ENSMUSG00000000278	chr11	88785334	88816779	-	Scpep1
ENSMUSG00000028798	chr4	129269204	129277892	-	Eif3i
ENSMUSG00000026082	chr1	38109632	38186507	-	Rev1
ENSMUSG00000048327	chr2	129093946	129122948	-	Ckap2l
ENSMUSG00000030168	chr6	119303168	119367501	-	Adipor2
ENSMUSG00000071952	chr7	50355091	50355213	+	Gm10351
ENSMUSG00000027649	chr2	157563137	157717350	+	Ctnnbl1
ENSMUSG00000044763	chr16	56032722	56037932	-	Rg9mtd1
ENSMUSG00000024014	chr17	29627757	29632390	+	Pim1
ENSMUSG00000000561	chr3	105762287	105787518	+	Wdr77
ENSMUSG00000007338	chr19	6053630	6057758	-	Mrpl49
ENSMUSG00000005687	chr3	102975578	102983089	+	Bcas2
ENSMUSG00000057236	chr4	128984344	129012614	-	Rbbp4
ENSMUSG00000056952	chr6	113647044	113661063	+	Tatdn2
ENSMUSG00000017485	chr14	17197693	17263301	+	Top2b
ENSMUSG00000022808	chr16	33251542	33299648	+	Snx4
ENSMUSG00000068706	chr15	5070653	5071135	-	Gm10250
ENSMUSG00000041997	chr2	70550464	70663785	-	Tlk1
ENSMUSG00000021273	chr14	63763990	63796630	-	Fdft1
ENSMUSG00000024135	chr17	86384005	86544515	-	Srbd1
ENSMUSG00000003873	chr7	52717065	52722268	-	Bax
ENSMUSG00000047466	chr18	77743695	77952749	-	8030462N17Rik
ENSMUSG00000029465	chr5	122841887	122856188	+	Arpc3
ENSMUSG00000024949	chr19	6363690	6378030	+	Sf1
ENSMUSG00000058230	chr7	17079822	17200342	-	Grlf1
ENSMUSG00000037275	chr11	57933504	57982041	-	Gemin5
ENSMUSG00000026683	chr1	171428065	171461595	-	Nuf2
ENSMUSG00000039509	chr8	126421023	126473165	-	Nup133
ENSMUSG00000024422	chr17	36016764	36029615	+	Dhx16
ENSMUSG00000025024	chr19	53453704	53465063	-	Smndc1
ENSMUSG00000003437	chr7	29177970	29184407	+	Paf1
ENSMUSG00000029833	chr6	37820811	37916296	+	Trim24
ENSMUSG00000027509	chr2	172825618	172841240	+	Rae1
ENSMUSG00000027782	chr3	68871071	68931035	-	Kpna4
ENSMUSG00000020803	chr11	72021049	72023517	+	Txndc17
ENSMUSG00000021556	chr13	59736357	59777145	-	Golm1
ENSMUSG00000021115	chr12	107248473	107315620	+	Vrk1
ENSMUSG00000051329	chr2	90517372	90576485	+	Nup160
ENSMUSG00000046323	chr6	122576428	122580290	+	Dppa3
ENSMUSG00000039000	chr5	29895782	30002617	+	Ube3c
ENSMUSG00000016918	chr1	12708626	12850452	+	Sulf1
ENSMUSG00000024527	chr18	67564421	67608820	-	Afg3l2
ENSMUSG00000001289	chr15	102156547	102162304	+	Pfdn5
ENSMUSG00000008373	chr7	3581587	3594088	+	Prpf31
ENSMUSG00000033669	chr15	76709689	76722822	+	Zfp7
ENSMUSG00000038525	chr5	21151631	21168512	+	Armc10
ENSMUSG00000049382	chr15	101827142	101834773	-	Krt8
ENSMUSG00000021124	chr12	80257004	80273654	-	Vti1b
ENSMUSG00000033106	chr8	108724338	108734833	-	Slc7a6os
ENSMUSG00000074238	chr3	127510182	127540410	-	Ap1ar
ENSMUSG00000028807	chr4	129030872	129055360	-	Zbtb8a
ENSMUSG00000058301	chr8	72855421	72877172	-	Upf1
ENSMUSG00000022881	chr16	23114016	23127810	-	Rfc4
ENSMUSG00000042506	chr11	60965287	60988557	-	Usp22
ENSMUSG00000025287	chrX	151696986	151732197	+	Acot9
ENSMUSG00000041815	chr15	82956408	82979814	-	Poldip3
ENSMUSG00000021701	chr13	111185252	111191052	+	Plk2
ENSMUSG00000025234	chr9	59236065	59334425	-	Arih1
ENSMUSG00000003923	chr10	70688212	70701028	-	Tfam
ENSMUSG00000057924	chr8	71896044	71897282	-	Gm10033
ENSMUSG00000058126	chr14	113713830	113715935	+	Tpm3-rs7
ENSMUSG00000047281	chr4	133156471	133158083	-	Sfn
ENSMUSG00000002835	chr17	56179827	56206973	+	Chaf1a
ENSMUSG00000067455	chr13	21826903	21827329	+	Hist1h4j
ENSMUSG00000013629	chr5	31357153	31380852	+	Cad
ENSMUSG00000018287	chr11	70477273	70482918	-	Spag7
ENSMUSG00000025986	chr1	46864389	46910891	-	Slc39a10
ENSMUSG00000039105	chr4	63205806	63211784	+	Atp6v1g1
ENSMUSG00000020794	chr11	72420785	72499983	+	Ube2g1
ENSMUSG00000038708	chr9	118415393	118491640	+	Golga4
ENSMUSG00000054079	chr11	93720557	93747080	-	Utp18
ENSMUSG00000038909	chr11	95135573	95171560	-	Myst2
ENSMUSG00000034453	chr10	84085182	84189922	+	Polr3b
ENSMUSG00000021255	chr12	87702067	87862578	+	Esrrb
ENSMUSG00000062762	chr9	36586740	36604938	-	Ei24
ENSMUSG00000024614	chr18	90679546	90712659	+	Tmx3
ENSMUSG00000018433	chr11	107027977	107050695	-	Nol11
ENSMUSG00000056209	chr19	45822224	45824081	-	Npm3
ENSMUSG00000024800	chr19	36158206	36179262	+	Rpp30
ENSMUSG00000033991	chr13	76236182	76327764	+	Ttc37
ENSMUSG00000066324	chr4	4689631	4720502	-	Impad1
ENSMUSG00000060475	chr17	13159662	13185412	-	Wtap
ENSMUSG00000024251	chr17	84589396	84865536	-	Thada
ENSMUSG00000025871	chr13	54652579	54666796	-	4833439L19Rik
ENSMUSG00000026309	chr1	93271984	93295360	-	Ilkap
ENSMUSG00000058638	chr7	13420110	13435926	+	Zfp110
ENSMUSG00000020024	chr10	94151535	94253081	+	Ccdc41
ENSMUSG00000035325	chr5	100790669	100845253	-	Sec31a
ENSMUSG00000001642	chr6	34253934	34267497	-	Akr1b3
ENSMUSG00000037373	chr5	33590372	33617618	-	Ctbp1
ENSMUSG00000061479	chr7	27972024	27981290	-	Snrpa
ENSMUSG00000035297	chr5	100947328	100976822	+	Cops4
ENSMUSG00000020390	chr11	51798999	51814264	-	Ube2b
ENSMUSG00000028932	chr5	21291101	21309605	+	Psmc2
ENSMUSG00000028423	chr4	40917939	40973026	+	Nfx1
ENSMUSG00000021645	chr13	100894807	100907645	+	Smn1
ENSMUSG00000025133	chr7	104629466	104689907	+	Ints4
ENSMUSG00000057278	chr6	86321534	86328896	+	Snrpg
ENSMUSG00000026626	chr1	193175860	193220920	-	Ppp2r5a
ENSMUSG00000042606	chr7	134005486	134008891	+	Hirip3
ENSMUSG00000058392	chr17	32173045	32199810	+	Rrp1b
ENSMUSG00000033735	chr6	85083672	85087760	-	Spr
ENSMUSG00000051285	chr1	7079001	7163707	+	Pcmtd1
ENSMUSG00000029687	chr6	47480273	47545340	-	Ezh2
ENSMUSG00000024294	chr18	10725546	10818702	+	Mib1
ENSMUSG00000039395	chr1	72205807	72258881	-	Mreg
ENSMUSG00000024197	chr17	56418385	56429934	-	Plin3
ENSMUSG00000038914	chr2	180392669	180444704	-	Dido1
ENSMUSG00000027881	chr3	108705585	108714645	-	Prpf38b
ENSMUSG00000025228	chr19	46451304	46470225	-	Actr1a
ENSMUSG00000022404	chr15	81149351	81191195	-	Slc25a17
ENSMUSG00000049878	chr4	120817978	120887689	-	Rlf
ENSMUSG00000027395	chr2	128926731	128952330	+	Polr1b
ENSMUSG00000015889	chr10	92916141	92947641	+	Lta4h
ENSMUSG00000022855	chr16	22009557	22049342	+	Senp2
ENSMUSG00000037316	chr8	26875010	26895681	-	Bag4
ENSMUSG00000008475	chr1	154613672	154622727	+	Arpc5
ENSMUSG00000021012	chr12	99985178	100025984	+	Zc3h14
ENSMUSG00000020817	chr11	70658265	70756607	+	Rabep1
ENSMUSG00000059182	chr6	51809165	51962548	-	Skap2
ENSMUSG00000068079	chr2	151969297	151974833	+	Tcf15
ENSMUSG00000043872	chr4	126724338	126738396	-	Zmym1
ENSMUSG00000069833	chr19	9063750	9151409	+	Ahnak
ENSMUSG00000015120	chr17	25398861	25411567	-	Ube2i
ENSMUSG00000027667	chr3	32414217	32419607	+	Zfp639
ENSMUSG00000025491	chr7	148153120	148155724	+	Ifitm1
ENSMUSG00000003119	chr11	98064373	98139818	+	Cdk12
ENSMUSG00000021952	chr14	58199839	58284267	-	Xpo4
ENSMUSG00000035941	chr9	85580963	85642830	-	Ibtk
ENSMUSG00000035455	chr11	11687434	11708965	-	Fignl1
ENSMUSG00000004455	chr5	122608287	122625282	+	Ppp1cc
ENSMUSG00000002957	chr7	148748079	148818910	+	Ap2a2
ENSMUSG00000017264	chr4	147932538	147956510	+	Exosc10
ENSMUSG00000029501	chr5	110660060	110685666	+	Ankle2
ENSMUSG00000053801	chr7	53080597	53086314	-	Grwd1
ENSMUSG00000022443	chr15	77591017	77672605	-	Myh9
ENSMUSG00000071654	chr19	8954506	8955423	-	AI462493
ENSMUSG00000046897	chr15	102034079	102046037	+	Zfp740
ENSMUSG00000030647	chr7	104548513	104556312	+	Ndufc2
ENSMUSG00000020694	chr11	105040121	105145273	+	Tlk2
ENSMUSG00000061755	chr5	42178781	42235407	-	Bod1l
ENSMUSG00000021096	chr12	73862198	73895927	+	Ppm1a
ENSMUSG00000070544	chr2	160471624	160548500	+	Top1
ENSMUSG00000034640	chr3	65332332	65359067	+	Tiparp
ENSMUSG00000024767	chr19	7272692	7280806	-	Otub1
ENSMUSG00000002428	chr3	19957811	20018376	+	Hltf
ENSMUSG00000004665	chr10	79451329	79458807	+	Cnn2
ENSMUSG00000035597	chr12	66137320	66164373	+	Prpf39
ENSMUSG00000038697	chr8	126520218	126545209	-	Taf5l
ENSMUSG00000026547	chr1	174430178	174437511	+	Tagln2
ENSMUSG00000055723	chr7	121190299	121261295	-	Rras2
ENSMUSG00000028066	chr3	88198061	88214238	-	Pmf1
ENSMUSG00000046062	chr1	135027720	135036377	+	Ppp1r15b
ENSMUSG00000031691	chr8	87560814	87581482	+	Tnpo2
ENSMUSG00000092335	chr7	49835153	49847917	-	Gm7221
ENSMUSG00000018548	chr11	86940579	87034185	+	Trim37
ENSMUSG00000021391	chr13	49559396	49748124	-	Cenpp
ENSMUSG00000032477	chr9	109778083	109796392	+	Cdc25a
ENSMUSG00000033952	chr1	141351350	141390667	+	Aspm
ENSMUSG00000017561	chr11	79859995	79894470	-	Crlf3
ENSMUSG00000028896	chr4	131887834	131909520	-	Rcc1
ENSMUSG00000024997	chr19	60939954	60950459	-	Prdx3
ENSMUSG00000039693	chr4	48552807	48574791	+	5730528L13Rik
ENSMUSG00000002222	chr6	71338628	71390631	-	Rmnd5a
ENSMUSG00000068184	chr13	108842784	108948819	-	Ndufaf2
ENSMUSG00000069495	chr2	49307006	49407468	+	Epc2
ENSMUSG00000071014	chr4	40217624	40226454	-	Ndufb6
ENSMUSG00000033295	chr4	117880818	117964010	-	Ptprf
ENSMUSG00000019889	chr10	27794626	28317203	+	Ptprk
ENSMUSG00000014313	chr15	35855641	35868001	-	Cox6c
ENSMUSG00000029594	chr5	120566519	120648394	+	Rbm19
ENSMUSG00000031029	chr7	116077931	116086465	+	Eif3f
ENSMUSG00000038619	chr3	95428902	95436024	+	Ensa
ENSMUSG00000025964	chr1	63492465	63643089	+	Adam23
ENSMUSG00000066362	chr8	89571619	89572074	+	Rps13-ps1
ENSMUSG00000028884	chr4	132324247	132334667	+	Rpa2
ENSMUSG00000053877	chr7	134655541	134679890	+	Srcap
ENSMUSG00000041278	chr11	43543014	43561510	-	Ttc1
ENSMUSG00000029066	chr4	155177645	155183885	+	Mrpl20
ENSMUSG00000063754	chr19	29077895	29078332	-	Gm10136
ENSMUSG00000021635	chr13	101387120	101421014	-	Rad17
ENSMUSG00000031665	chr8	91551147	91568061	-	Sall1
ENSMUSG00000053119	chr6	71493791	71532603	+	Chmp3
ENSMUSG00000035161	chr14	63295167	63379949	-	Ints6
ENSMUSG00000024487	chr18	40364519	40379053	-	Yipf5
ENSMUSG00000017146	chr11	101350078	101413269	-	Brca1
ENSMUSG00000025403	chr10	126954195	126959491	-	Shmt2
ENSMUSG00000079426	chr6	113328107	113340442	+	Arpc4
ENSMUSG00000020362	chr11	49485005	49526225	-	Cnot6
ENSMUSG00000042323	chr14	31832324	31934778	+	Pbrm1
ENSMUSG00000003131	chr9	45773394	45792954	-	Pafah1b2
ENSMUSG00000031922	chr9	13612236	13631551	-	Cep57
ENSMUSG00000021474	chr13	54167214	54203715	+	Sfxn1
ENSMUSG00000034274	chr11	4795323	4828870	+	Thoc5
ENSMUSG00000022394	chr15	81494319	81518745	+	L3mbtl2
ENSMUSG00000061024	chr1	9535489	9537535	+	Rrs1
ENSMUSG00000028069	chr3	87847030	87859915	+	Gpatch4
ENSMUSG00000056608	chr8	93352734	93578407	+	Chd9
ENSMUSG00000034269	chr6	113027359	113103429	+	Setd5
ENSMUSG00000030105	chr6	108733053	108773717	+	Arl8b
ENSMUSG00000006585	chr8	125091915	125097028	+	Cdt1
ENSMUSG00000079941	chr13	21592898	21593287	-	Gm11273
ENSMUSG00000039497	chr10	33871200	33927357	-	Dse
ENSMUSG00000061950	chr17	66131913	66191266	+	Ppp4r1
ENSMUSG00000072978	chr1	78964212	78964654	-	Gm5830
ENSMUSG00000022678	chr16	14163368	14193021	+	Nde1
ENSMUSG00000032575	chr9	106740643	106794310	-	Manf
ENSMUSG00000046201	chr17	3114972	3198855	+	Scaf8
ENSMUSG00000032449	chr9	96976016	97011576	-	Slc25a36
ENSMUSG00000052459	chr16	44085515	44139818	-	Atp6v1a
ENSMUSG00000000028	chr16	18780540	18812080	-	Cdc45
ENSMUSG00000022186	chr15	3976383	4105344	+	Oxct1
ENSMUSG00000031826	chr8	122434260	122481460	+	Usp10
ENSMUSG00000024841	chr19	5366813	5371511	+	Eif1ad
[truncated: 503 more rows]
