# Supplementary material for: Cfp1 is required for gene expression-dependent H3K4 trimethylation and H3K9 acetylation in embryonic stem cells
Source: Genome Biol. 2014 Sep 4;15(9):451. doi: 10.1186/s13059-014-0451-x (PMC4189735; doi:10.1186/s13059-014-0451-x)
Supplement: Additional file 8: Table S3. — Coordinates for ectopic H3K4me3 peaks. [file 13059_2014_451_MOESM8_ESM.xls]

## Sheet: Ectopic peaks
Additional File 8. Table S3.
Coordinates for Ectopic H3K4me3 peaks.
Chr	Start	End
chr1	4468358	4468458
chr1	4532788	4532888
chr1	4642558	4642658
chr1	5098127	5098227
chr1	5214802	5214902
chr1	5216804	5216904
chr1	7766132	7766232
chr1	8848203	8848303
chr1	8914413	8914513
chr1	9458618	9458718
chr1	9757711	9757811
chr1	9941425	9941525
chr1	10248376	10248476
chr1	10869041	10869141
chr1	11284133	11284233
chr1	11313212	11313312
chr1	11510282	11510382
chr1	11553679	11553779
chr1	11576972	11577072
chr1	12632967	12633067
chr1	12986156	12986256
chr1	13004169	13004269
chr1	13017982	13018082
chr1	13067196	13067296
chr1	13185775	13185875
chr1	13349540	13349640
chr1	13415363	13415463
chr1	13483564	13483664
chr1	13523728	13523828
chr1	13778251	13778351
chr1	13835344	13835444
chr1	14276913	14277013
chr1	14280889	14280989
chr1	14282889	14282989
chr1	14293296	14293396
chr1	14301348	14301448
chr1	14493012	14493112
chr1	14620647	14620747
chr1	14728301	14728401
chr1	15699768	15699868
chr1	15872327	15872427
chr1	16194464	16194564
chr1	16217000	16217100
chr1	16257518	16257618
chr1	18628168	18628268
chr1	19098674	19098774
chr1	19194652	19194752
chr1	19214855	19214955
chr1	20732646	20732746
chr1	20749558	20749658
chr1	20775583	20775683
chr1	20777186	20777286
chr1	20856590	20856690
chr1	20909736	20909836
chr1	20943856	20943956
chr1	21113810	21113910
chr1	21151021	21151121
chr1	21244077	21244177
chr1	21382309	21382409
chr1	21400331	21400431
chr1	22366392	22366492
chr1	22417202	22417302
chr1	22514538	22514638
chr1	22517892	22517992
chr1	22543820	22543920
chr1	23832728	23832828
chr1	23940497	23940597
chr1	23968023	23968123
chr1	23973967	23974067
chr1	24112985	24113085
chr1	24169826	24169926
chr1	24251595	24251695
chr1	25119712	25119812
chr1	25233678	25233778
chr1	25235753	25235853
chr1	25943358	25943458
chr1	30754089	30754189
chr1	30842569	30842669
chr1	33327093	33327193
chr1	33611245	33611345
chr1	33677187	33677287
chr1	33745480	33745580
chr1	34019612	34019712
chr1	34030208	34030308
chr1	34058432	34058532
chr1	34450209	34450309
chr1	34572277	34572377
chr1	34655457	34655557
chr1	35313103	35313203
chr1	35440872	35440972
chr1	35508046	35508146
chr1	35880765	35880865
chr1	35905760	35905860
chr1	35925379	35925479
chr1	35941375	35941475
chr1	35945915	35946015
chr1	35996978	35997078
chr1	36028969	36029069
chr1	36034263	36034363
chr1	36071066	36071166
chr1	36302231	36302331
chr1	36409721	36409821
chr1	37052421	37052521
chr1	37064996	37065096
chr1	37098146	37098246
chr1	37104729	37104829
chr1	37290336	37290436
chr1	37635085	37635185
chr1	37694745	37694845
chr1	37696846	37696946
chr1	37699795	37699895
chr1	37726894	37726994
chr1	37746684	37746784
chr1	37798391	37798491
chr1	37965400	37965500
chr1	37983755	37983855
chr1	38021168	38021268
chr1	38236869	38236969
chr1	38449592	38449692
chr1	38556856	38556956
chr1	38676990	38677090
chr1	38723709	38723809
chr1	38822697	38822797
chr1	38903517	38903617
chr1	39072911	39073011
chr1	39085444	39085544
chr1	39178676	39178776
chr1	39252335	39252435
chr1	39521682	39521782
chr1	39583211	39583311
chr1	39586236	39586336
chr1	39664452	39664552
chr1	39670194	39670294
chr1	39677815	39677915
chr1	39692101	39692201
chr1	39719816	39719916
chr1	39792011	39792111
chr1	39817159	39817259
chr1	39895188	39895288
chr1	39920340	39920440
chr1	39925042	39925142
chr1	39940367	39940467
chr1	39946473	39946573
chr1	39948649	39948749
chr1	40157372	40157472
chr1	40369506	40369606
chr1	40430822	40430922
chr1	40769752	40769852
chr1	42644685	42644785
chr1	42973793	42973893
chr1	42975193	42975293
chr1	43194027	43194127
chr1	43197105	43197205
chr1	43258513	43258613
chr1	43347494	43347594
chr1	43567083	43567183
chr1	44136731	44136831
chr1	45494672	45494772
chr1	46477562	46477662
chr1	46960498	46960598
chr1	49990196	49990296
chr1	51327070	51327170
chr1	51329123	51329223
chr1	51389350	51389450
chr1	51514504	51514604
chr1	51628371	51628471
chr1	51652581	51652681
chr1	51934836	51934936
chr1	51978214	51978314
chr1	52225962	52226062
chr1	52409536	52409636
chr1	52486918	52487018
chr1	52545606	52545706
chr1	52838363	52838463
chr1	52845475	52845575
chr1	52896453	52896553
chr1	53765943	53766043
chr1	53950042	53950142
chr1	54625715	54625815
chr1	54640926	54641026
chr1	54831587	54831687
chr1	55233788	55233888
chr1	55247549	55247649
chr1	55254586	55254686
chr1	55268736	55268836
chr1	55351688	55351788
chr1	55930177	55930277
chr1	57007110	57007210
chr1	57009791	57009891
chr1	57036341	57036441
chr1	57062011	57062111
chr1	57400893	57400993
chr1	57531478	57531578
chr1	57566006	57566106
chr1	57662976	57663076
chr1	57675850	57675950
chr1	58161113	58161213
chr1	58199893	58199993
chr1	58250764	58250864
chr1	58296071	58296171
chr1	58309117	58309217
chr1	58331213	58331313
chr1	58345636	58345736
chr1	58377950	58378050
chr1	58388642	58388742
chr1	58414413	58414513
chr1	58674948	58675048
chr1	58825052	58825152
chr1	58858248	58858348
chr1	58959057	58959157
chr1	59308562	59308662
chr1	59325478	59325578
chr1	59529350	59529450
chr1	59547277	59547377
chr1	59578801	59578901
chr1	59618457	59618557
chr1	59629940	59630040
chr1	59659711	59659811
chr1	59662425	59662525
chr1	59665413	59665513
chr1	59784279	59784379
chr1	59795213	59795313
chr1	59800384	59800484
chr1	60063127	60063227
chr1	60624770	60624870
chr1	60679676	60679776
chr1	60809476	60809576
chr1	60907652	60907752
chr1	60913219	60913319
chr1	60921756	60921856
chr1	61194950	61195050
chr1	61573877	61573977
chr1	62609945	62610045
chr1	62710429	62710529
chr1	62782729	62782829
chr1	62819737	62819837
chr1	62979524	62979624
chr1	63011915	63012015
chr1	63029798	63029898
chr1	63031799	63031899
chr1	63036364	63036464
chr1	63297993	63298093
chr1	63476793	63476893
chr1	63482861	63482961
chr1	64063989	64064089
chr1	64066212	64066312
chr1	64133643	64133743
chr1	64718943	64719043
chr1	64788258	64788358
chr1	64798645	64798745
chr1	64961869	64961969
chr1	65021012	65021112
chr1	65145581	65145681
chr1	65157951	65158051
chr1	65433735	65433835
chr1	66452718	66452818
chr1	66651677	66651777
chr1	66719601	66719701
chr1	66722879	66722979
chr1	66942171	66942271
chr1	68549926	68550026
chr1	69835943	69836043
chr1	69893469	69893569
chr1	71407654	71407754
chr1	71552669	71552769
chr1	71595962	71596062
chr1	71821198	71821298
chr1	71857172	71857272
chr1	71882707	71882807
chr1	72083656	72083756
chr1	72110571	72110671
chr1	72167071	72167171
chr1	72228109	72228209
chr1	72536013	72536113
chr1	72612205	72612305
chr1	72717593	72717693
chr1	72786614	72786714
chr1	72810467	72810567
chr1	72836017	72836117
chr1	72923310	72923410
chr1	72925699	72925799
chr1	73570862	73570962
chr1	73908067	73908167
chr1	73947136	73947236
chr1	74186836	74186936
chr1	74403701	74403801
chr1	74446371	74446471
chr1	74460624	74460724
chr1	74474691	74474791
chr1	75590393	75590493
chr1	75604091	75604191
chr1	75637528	75637628
chr1	75657845	75657945
chr1	75840427	75840527
chr1	77097841	77097941
chr1	77369403	77369503
chr1	77624884	77624984
chr1	78259238	78259338
chr1	78408066	78408166
chr1	78527470	78527570
chr1	78817047	78817147
chr1	79576552	79576652
chr1	80146025	80146125
chr1	80234977	80235077
chr1	81558125	81558225
chr1	82003227	82003327
chr1	82249756	82249856
chr1	82428305	82428405
chr1	82636724	82636824
chr1	82677669	82677769
chr1	82831763	82831863
chr1	83071169	83071269
chr1	84172385	84172485
chr1	84221402	84221502
chr1	84618262	84618362
chr1	84632291	84632391
chr1	84704934	84705034
chr1	84865682	84865782
chr1	84882881	84882981
chr1	84885868	84885968
chr1	84907809	84907909
chr1	84920783	84920883
chr1	85300678	85300778
chr1	87618024	87618124
chr1	87619824	87619924
chr1	87631158	87631258
chr1	87647214	87647314
chr1	87653535	87653635
chr1	87666371	87666471
chr1	88046313	88046413
chr1	88134078	88134178
chr1	88275936	88276036
chr1	88529753	88529853
chr1	89069522	89069622
chr1	89141437	89141537
chr1	89204766	89204866
chr1	89437138	89437238
chr1	89532242	89532342
chr1	90307313	90307413
chr1	90354935	90355035
chr1	90385380	90385480
chr1	90645764	90645864
chr1	90695283	90695383
chr1	90997864	90997964
chr1	91078585	91078685
chr1	91087782	91087882
chr1	91102147	91102247
chr1	91542135	91542235
chr1	91813307	91813407
chr1	91869698	91869798
chr1	92055252	92055352
chr1	92171290	92171390
chr1	92319633	92319733
chr1	92439770	92439870
chr1	92487743	92487843
chr1	92631311	92631411
chr1	92639227	92639327
chr1	92805040	92805140
chr1	93237579	93237679
chr1	93506745	93506845
chr1	93665777	93665877
chr1	93672942	93673042
chr1	93811062	93811162
chr1	94155108	94155208
chr1	94794732	94794832
chr1	95010441	95010541
chr1	95499402	95499502
chr1	95976200	95976300
chr1	96123633	96123733
chr1	98699489	98699589
chr1	99435738	99435838
chr1	99500292	99500392
chr1	99517949	99518049
chr1	99632375	99632475
chr1	99717037	99717137
chr1	99909164	99909264
chr1	99968361	99968461
chr1	107179602	107179702
chr1	107698278	107698378
chr1	107950076	107950176
chr1	107967079	107967179
chr1	108094981	108095081
chr1	108583075	108583175
chr1	108712059	108712159
chr1	109376428	109376528
chr1	113306025	113306125
chr1	114351449	114351549
chr1	114381668	114381768
chr1	119382259	119382359
chr1	121198982	121199082
chr1	121338683	121338783
chr1	121382241	121382341
chr1	121387556	121387656
chr1	121791755	121791855
chr1	121832239	121832339
chr1	121886885	121886985
chr1	121948384	121948484
chr1	121973462	121973562
chr1	122041685	122041785
chr1	122252954	122253054
chr1	122269578	122269678
chr1	122280362	122280462
chr1	122445175	122445275
chr1	122859218	122859318
chr1	123155667	123155767
chr1	123284606	123284706
chr1	127625278	127625378
chr1	129092470	129092570
chr1	129137816	129137916
chr1	129377783	129377883
chr1	129402780	129402880
chr1	129418435	129418535
chr1	130162182	130162282
chr1	130335964	130336064
chr1	130352321	130352421
chr1	132410256	132410356
chr1	132443313	132443413
chr1	132898620	132898720
chr1	133155590	133155690
chr1	133164616	133164716
chr1	133443942	133444042
chr1	133461419	133461519
chr1	133508839	133508939
chr1	133609808	133609908
chr1	133775831	133775931
chr1	133841201	133841301
chr1	133999393	133999493
chr1	134006819	134006919
chr1	134078676	134078776
chr1	134117702	134117802
chr1	134292241	134292341
chr1	134497400	134497500
chr1	134814036	134814136
chr1	135041822	135041922
chr1	135063942	135064042
chr1	135104991	135105091
chr1	135193696	135193796
chr1	135235849	135235949
chr1	135306732	135306832
chr1	135381161	135381261
chr1	135416295	135416395
chr1	135637120	135637220
chr1	135640028	135640128
chr1	135672863	135672963
chr1	135750278	135750378
chr1	135754944	135755044
chr1	136084389	136084489
chr1	136224007	136224107
chr1	136288928	136289028
chr1	136430207	136430307
chr1	136599970	136600070
chr1	136636990	136637090
chr1	136765381	136765481
chr1	137065567	137065667
chr1	137078818	137078918
chr1	137571494	137571594
chr1	137683717	137683817
chr1	137840435	137840535
chr1	138065168	138065268
chr1	138289911	138290011
chr1	138352922	138353022
chr1	138451411	138451511
chr1	138454877	138454977
chr1	138457555	138457655
chr1	138555985	138556085
chr1	138638830	138638930
chr1	138640355	138640455
chr1	138654410	138654510
chr1	138691826	138691926
chr1	138734428	138734528
chr1	138908508	138908608
chr1	138912198	138912298
chr1	138983613	138983713
chr1	139066491	139066591
chr1	139070699	139070799
chr1	139099159	139099259
chr1	139101287	139101387
chr1	139116753	139116853
chr1	139121897	139121997
chr1	139185281	139185381
chr1	139193200	139193300
chr1	139219071	139219171
chr1	139273935	139274035
chr1	139300995	139301095
chr1	139548631	139548731
chr1	139793827	139793927
chr1	139795765	139795865
chr1	140031522	140031622
chr1	140681108	140681208
chr1	140797052	140797152
chr1	141308255	141308355
chr1	147870275	147870375
chr1	151855585	151855685
chr1	152010846	152010946
chr1	152195610	152195710
chr1	152381892	152381992
chr1	152469297	152469397
chr1	152526853	152526953
chr1	152856793	152856893
chr1	152870967	152871067
chr1	152912263	152912363
chr1	152932814	152932914
chr1	153090961	153091061
chr1	153096738	153096838
chr1	153133200	153133300
chr1	153135493	153135593
chr1	153396294	153396394
chr1	153436903	153437003
chr1	153545162	153545262
chr1	153691970	153692070
chr1	153707407	153707507
chr1	153710236	153710336
chr1	153719493	153719593
chr1	153725652	153725752
chr1	153762492	153762592
chr1	153824440	153824540
chr1	153831968	153832068
chr1	153915833	153915933
chr1	154136369	154136469
chr1	154159122	154159222
chr1	154343342	154343442
chr1	154567168	154567268
chr1	154650732	154650832
chr1	154660945	154661045
chr1	154779677	154779777
chr1	154837937	154838037
chr1	154878178	154878278
chr1	154955127	154955227
chr1	155026241	155026341
chr1	155037575	155037675
chr1	155047536	155047636
chr1	155065304	155065404
chr1	155131857	155131957
chr1	155199614	155199714
chr1	155204533	155204633
chr1	155370736	155370836
chr1	155405984	155406084
chr1	155525627	155525727
chr1	155592303	155592403
chr1	155611997	155612097
chr1	155653428	155653528
chr1	155692420	155692520
chr1	155799320	155799420
chr1	155942527	155942627
chr1	156590735	156590835
chr1	156631551	156631651
chr1	156637860	156637960
chr1	157284151	157284251
chr1	157288394	157288494
chr1	157337295	157337395
chr1	157367240	157367340
chr1	157420801	157420901
chr1	157568338	157568438
chr1	157903008	157903108
chr1	157920563	157920663
chr1	157957254	157957354
chr1	158461210	158461310
chr1	158589497	158589597
chr1	158659830	158659930
chr1	158689354	158689454
chr1	158737408	158737508
chr1	158885007	158885107
chr1	158890564	158890664
chr1	158911704	158911804
chr1	158967818	158967918
chr1	158977382	158977482
chr1	159014973	159015073
chr1	159030223	159030323
chr1	159156530	159156630
chr1	159239944	159240044
chr1	159354821	159354921
chr1	159372892	159372992
chr1	159378812	159378912
chr1	159408991	159409091
chr1	159483627	159483727
chr1	159489794	159489894
chr1	160526297	160526397
chr1	161389557	161389657
chr1	161452843	161452943
chr1	161480733	161480833
chr1	162095382	162095482
chr1	162146988	162147088
chr1	162239006	162239106
chr1	162599449	162599549
chr1	162696384	162696484
chr1	162737974	162738074
chr1	162831723	162831823
chr1	163104412	163104512
chr1	163124397	163124497
chr1	163128961	163129061
chr1	163216821	163216921
chr1	163695824	163695924
chr1	163887266	163887366
chr1	163928839	163928939
chr1	164137948	164138048
chr1	164579616	164579716
chr1	165078986	165079086
chr1	166039547	166039647
chr1	166113085	166113185
chr1	166146552	166146652
chr1	166243983	166244083
chr1	166282072	166282172
chr1	166390154	166390254
chr1	166505774	166505874
chr1	166991740	166991840
chr1	167020657	167020757
chr1	167043759	167043859
chr1	167080180	167080280
chr1	167126321	167126421
chr1	167181069	167181169
chr1	167203771	167203871
chr1	167249209	167249309
chr1	167509104	167509204
chr1	167514299	167514399
chr1	167530708	167530808
chr1	167582323	167582423
chr1	167700542	167700642
chr1	167982111	167982211
chr1	167993830	167993930
chr1	168294121	168294221
chr1	168975137	168975237
chr1	168998587	168998687
chr1	169031667	169031767
chr1	169228586	169228686
chr1	169426217	169426317
chr1	169480179	169480279
chr1	169512191	169512291
chr1	169817271	169817371
chr1	169856252	169856352
chr1	169955136	169955236
chr1	170142928	170143028
chr1	170147935	170148035
chr1	171409023	171409123
chr1	171848280	171848380
chr1	172002874	172002974
chr1	172443172	172443272
chr1	172580722	172580822
chr1	172830534	172830634
chr1	172927298	172927398
chr1	172942319	172942419
chr1	173227480	173227580
chr1	173331332	173331432
chr1	173395490	173395590
chr1	174293467	174293567
chr1	174397427	174397527
chr1	174543480	174543580
chr1	175265291	175265391
chr1	175318660	175318760
chr1	177641192	177641292
chr1	178433496	178433596
chr1	179311661	179311761
chr1	179484509	179484609
chr1	179569193	179569293
chr1	179609995	179610095
chr1	180276810	180276910
chr1	180540627	180540727
chr1	180739863	180739963
chr1	180843819	180843919
chr1	181315290	181315390
chr1	181481289	181481389
chr1	181556886	181556986
chr1	181581237	181581337
chr1	181651950	181652050
chr1	181663634	181663734
chr1	181846226	181846326
chr1	182070257	182070357
chr1	182137094	182137194
chr1	182143405	182143505
chr1	182194243	182194343
chr1	182208472	182208572
chr1	182212939	182213039
chr1	182473566	182473666
chr1	182494691	182494791
chr1	182704048	182704148
chr1	182828814	182828914
chr1	182905710	182905810
chr1	182998787	182998887
chr1	183180568	183180668
chr1	183213618	183213718
chr1	183605332	183605432
chr1	183817689	183817789
chr1	183987142	183987242
chr1	184023501	184023601
chr1	184482631	184482731
chr1	184514289	184514389
chr1	184706901	184707001
chr1	184744309	184744409
chr1	185337308	185337408
chr1	185492025	185492125
chr1	186263720	186263820
chr1	186487976	186488076
chr1	186513884	186513984
chr1	186594316	186594416
chr1	186599773	186599873
chr1	186654848	186654948
chr1	186659052	186659152
chr1	186693156	186693256
chr1	186788391	186788491
chr1	186884557	186884657
chr1	187338277	187338377
chr1	188336308	188336408
chr1	188965540	188965640
chr1	189270659	189270759
chr1	189274909	189275009
chr1	189558946	189559046
chr1	190849235	190849335
chr1	191373906	191374006
chr1	191672371	191672471
chr1	191706635	191706735
chr1	191795406	191795506
chr1	191829355	191829455
chr1	191841434	191841534
chr1	191900012	191900112
chr1	192138657	192138757
chr1	192303634	192303734
chr1	192488082	192488182
chr1	192556150	192556250
chr1	192671818	192671918
chr1	193098054	193098154
chr1	193130351	193130451
chr1	193317650	193317750
chr1	193490494	193490594
chr1	193664800	193664900
chr1	193751904	193752004
chr1	194134632	194134732
chr1	194267123	194267223
chr1	194338103	194338203
chr1	194552193	194552293
chr1	194616597	194616697
chr1	195207485	195207585
chr1	195311623	195311723
chr1	195363931	195364031
chr1	195367006	195367106
chr1	195413532	195413632
chr1	195480290	195480390
chr1	195527775	195527875
chr1	195748512	195748612
chr1	196033524	196033624
chr10	3268259	3268359
chr10	3292357	3292457
chr10	4500048	4500148
chr10	4553888	4553988
chr10	4960495	4960595
chr10	5055574	5055674
chr10	5107668	5107768
chr10	5117129	5117229
chr10	5139843	5139943
chr10	5182756	5182856
chr10	5712386	5712486
chr10	6083591	6083691
chr10	6111616	6111716
chr10	6114291	6114391
chr10	6181493	6181593
chr10	6481215	6481315
chr10	6492180	6492280
chr10	6502840	6502940
chr10	7301002	7301102
chr10	7302673	7302773
chr10	7560278	7560378
chr10	7833192	7833292
chr10	7848924	7849024
chr10	7851739	7851839
chr10	7894842	7894942
chr10	7976209	7976309
chr10	8077418	8077518
chr10	8088496	8088596
chr10	8190789	8190889
chr10	8247718	8247818
chr10	8257093	8257193
chr10	8299109	8299209
chr10	8519774	8519874
chr10	8653926	8654026
chr10	8836111	8836211
chr10	9061207	9061307
chr10	9248232	9248332
chr10	9505140	9505240
chr10	10039724	10039824
chr10	10781820	10781920
chr10	11037017	11037117
chr10	11129259	11129359
chr10	11168344	11168444
chr10	12291715	12291815
chr10	12601885	12601985
chr10	12630252	12630352
chr10	12715231	12715331
chr10	12732397	12732497
chr10	12781959	12782059
chr10	13283395	13283495
chr10	13284853	13284953
chr10	13349949	13350049
chr10	13360489	13360589
chr10	13579930	13580030
chr10	13762722	13762822
chr10	13914688	13914788
chr10	14178251	14178351
chr10	17049989	17050089
chr10	17052216	17052316
chr10	17197238	17197338
chr10	17490943	17491043
chr10	17533681	17533781
chr10	17538497	17538597
chr10	17588157	17588257
chr10	17687637	17687737
chr10	17912941	17913041
chr10	17915534	17915634
chr10	18065848	18065948
chr10	18089841	18089941
chr10	18137229	18137329
chr10	18179742	18179842
chr10	18200646	18200746
chr10	18268154	18268254
chr10	18278372	18278472
chr10	18343550	18343650
chr10	18493233	18493333
chr10	18625929	18626029
chr10	18809162	18809262
chr10	18885803	18885903
chr10	19047955	19048055
chr10	19080605	19080705
chr10	19160177	19160277
chr10	19323191	19323291
chr10	19426971	19427071
chr10	19683787	19683887
chr10	19842798	19842898
chr10	19859999	19860099
chr10	19937939	19938039
chr10	20009174	20009274
chr10	20015273	20015373
chr10	20236265	20236365
chr10	20247104	20247204
chr10	20328649	20328749
chr10	20367973	20368073
chr10	20585420	20585520
chr10	20634051	20634151
chr10	20828342	20828442
chr10	20896945	20897045
chr10	21139285	21139385
chr10	21183674	21183774
chr10	21266193	21266293
chr10	21273596	21273696
chr10	21278301	21278401
chr10	21431007	21431107
chr10	21481568	21481668
chr10	21508198	21508298
chr10	21524478	21524578
chr10	21641908	21642008
chr10	21655183	21655283
chr10	21680925	21681025
chr10	21909646	21909746
chr10	22100031	22100131
chr10	22199394	22199494
chr10	22562026	22562126
chr10	22795355	22795455
chr10	23092111	23092211
chr10	23511868	23511968
chr10	23558242	23558342
chr10	23691515	23691615
chr10	23697002	23697102
chr10	23858105	23858205
chr10	23898257	23898357
chr10	24035791	24035891
chr10	24051050	24051150
chr10	24114707	24114807
chr10	24118292	24118392
chr10	24126185	24126285
chr10	24197500	24197600
chr10	24323299	24323399
chr10	24335644	24335744
chr10	24352788	24352888
chr10	24354263	24354363
chr10	24390377	24390477
chr10	24396234	24396334
chr10	24437241	24437341
chr10	24461845	24461945
chr10	24472692	24472792
chr10	24691389	24691489
chr10	24718722	24718822
chr10	24747559	24747659
chr10	24837204	24837304
chr10	24864042	24864142
chr10	25137131	25137231
chr10	25426459	25426559
chr10	26089839	26089939
chr10	26137516	26137616
chr10	26212978	26213078
chr10	26239370	26239470
chr10	26350867	26350967
chr10	26356243	26356343
chr10	26471114	26471214
chr10	26668253	26668353
chr10	26925790	26925890
chr10	27015738	27015838
chr10	27705403	27705503
chr10	27727034	27727134
chr10	27731592	27731692
chr10	27950764	27950864
chr10	28444275	28444375
chr10	28738032	28738132
chr10	30437161	30437261
chr10	30626285	30626385
chr10	30795254	30795354
chr10	33785158	33785258
chr10	33829512	33829612
chr10	33956711	33956811
chr10	33965859	33965959
chr10	34034957	34035057
chr10	36790823	36790923
chr10	36831557	36831657
chr10	36941800	36941900
chr10	37115883	37115983
chr10	38272336	38272436
chr10	39221062	39221162
chr10	39250971	39251071
chr10	39308736	39308836
chr10	39351009	39351109
chr10	39435332	39435432
chr10	39627579	39627679
chr10	39883122	39883222
chr10	39910077	39910177
chr10	39931452	39931552
chr10	40028633	40028733
chr10	40218413	40218513
chr10	40240139	40240239
chr10	40358487	40358587
chr10	40392668	40392768
chr10	40431894	40431994
chr10	40469512	40469612
chr10	40655296	40655396
chr10	41038744	41038844
chr10	41098927	41099027
chr10	41144663	41144763
chr10	41178819	41178919
chr10	41182928	41183028
chr10	41283929	41284029
chr10	41367991	41368091
chr10	41397316	41397416
chr10	41399922	41400022
chr10	41434459	41434559
chr10	41510918	41511018
chr10	41534626	41534726
chr10	41751342	41751442
chr10	41791047	41791147
chr10	41824227	41824327
chr10	42433416	42433516
chr10	42560413	42560513
chr10	42643494	42643594
chr10	42653355	42653455
chr10	42659725	42659825
chr10	42676509	42676609
chr10	42680823	42680923
chr10	42706676	42706776
chr10	42712876	42712976
chr10	42873710	42873810
chr10	42935777	42935877
chr10	42974030	42974130
chr10	42999111	42999211
chr10	43269069	43269169
chr10	43385736	43385836
chr10	43413998	43414098
chr10	43424389	43424489
chr10	43437142	43437242
chr10	43460806	43460906
chr10	43743124	43743224
chr10	43756646	43756746
chr10	43763391	43763491
chr10	43777159	43777259
chr10	43780845	43780945
chr10	44201536	44201636
chr10	44218382	44218482
chr10	44257370	44257470
chr10	44418384	44418484
chr10	44605831	44605931
chr10	44718849	44718949
chr10	44763982	44764082
chr10	44767247	44767347
chr10	44769744	44769844
chr10	44956547	44956647
chr10	45216126	45216226
chr10	45332584	45332684
chr10	47658815	47658915
chr10	48329148	48329248
chr10	49621653	49621753
chr10	50616461	50616561
chr10	51290064	51290164
chr10	52599511	52599611
chr10	53116857	53116957
chr10	53119201	53119301
chr10	53128217	53128317
chr10	53131345	53131445
chr10	53153879	53153979
chr10	53181247	53181347
chr10	53221647	53221747
chr10	55388438	55388538
chr10	56116172	56116272
chr10	56124846	56124946
chr10	56143393	56143493
chr10	56187514	56187614
chr10	57282456	57282556
chr10	57462084	57462184
chr10	58020325	58020425
chr10	58120087	58120187
chr10	58611517	58611617
chr10	58727059	58727159
chr10	58744874	58744974
chr10	58871575	58871675
chr10	58921141	58921241
chr10	58986062	58986162
chr10	58989012	58989112
chr10	59009391	59009491
chr10	59055242	59055342
chr10	59098255	59098355
chr10	59392395	59392495
chr10	59542814	59542914
chr10	59577115	59577215
chr10	59595565	59595665
chr10	59692213	59692313
chr10	59707927	59708027
chr10	59813080	59813180
chr10	59917016	59917116
chr10	59997878	59997978
chr10	60000903	60001003
chr10	60014658	60014758
chr10	60244782	60244882
chr10	60262234	60262334
chr10	60324199	60324299
chr10	60523242	60523342
chr10	60530324	60530424
chr10	60702818	60702918
chr10	60747673	60747773
chr10	60927974	60928074
chr10	60953417	60953517
chr10	60959458	60959558
chr10	61063974	61064074
chr10	61066960	61067060
chr10	61256323	61256423
chr10	61266961	61267061
chr10	61270712	61270812
chr10	61278852	61278952
chr10	61291193	61291293
chr10	61295810	61295910
chr10	61367712	61367812
chr10	61453068	61453168
chr10	61481154	61481254
chr10	61520483	61520583
chr10	61563338	61563438
chr10	61684398	61684498
chr10	61703587	61703687
chr10	61723326	61723426
chr10	61757535	61757635
chr10	61775489	61775589
chr10	61969858	61969958
chr10	62152451	62152551
chr10	62154364	62154464
chr10	62374007	62374107
chr10	62514912	62515012
chr10	62577496	62577596
chr10	62597443	62597543
chr10	62622113	62622213
chr10	62627392	62627492
chr10	62641204	62641304
chr10	62662891	62662991
chr10	62698331	62698431
chr10	62809917	62810017
chr10	62828024	62828124
chr10	62832221	62832321
chr10	62877725	62877825
chr10	62963554	62963654
chr10	62973750	62973850
chr10	63035226	63035326
chr10	63114240	63114340
chr10	63597050	63597150
chr10	63599150	63599250
chr10	64205635	64205735
chr10	66232025	66232125
chr10	66276068	66276168
chr10	66278681	66278781
chr10	66301570	66301670
chr10	66326047	66326147
chr10	66363108	66363208
chr10	66392260	66392360
chr10	66430387	66430487
chr10	66441504	66441604
chr10	66456522	66456622
chr10	66507153	66507253
chr10	66510015	66510115
chr10	66530942	66531042
chr10	66791115	66791215
chr10	66943629	66943729
chr10	67060565	67060665
chr10	67108757	67108857
chr10	67323956	67324056
chr10	67456566	67456666
chr10	67470795	67470895
chr10	67493781	67493881
chr10	67497733	67497833
chr10	67513153	67513253
chr10	67529599	67529699
chr10	67535989	67536089
chr10	67550868	67550968
chr10	67607076	67607176
chr10	67633275	67633375
chr10	67641929	67642029
chr10	67644454	67644554
chr10	67657795	67657895
chr10	67673546	67673646
chr10	67692138	67692238
chr10	67698519	67698619
chr10	67715236	67715336
chr10	67730281	67730381
chr10	67758821	67758921
chr10	67807081	67807181
chr10	67811983	67812083
chr10	68256949	68257049
chr10	68330447	68330547
chr10	68368361	68368461
chr10	68469954	68470054
chr10	68531099	68531199
chr10	68612485	68612585
chr10	68757496	68757596
chr10	68767474	68767574
chr10	68785914	68786014
chr10	68827182	68827282
chr10	68829507	68829607
chr10	68832440	68832540
chr10	68843858	68843958
chr10	68846776	68846876
chr10	68914832	68914932
chr10	68994520	68994620
chr10	69001575	69001675
chr10	69055854	69055954
chr10	69069152	69069252
chr10	69238946	69239046
chr10	69254247	69254347
chr10	69320796	69320896
chr10	69324363	69324463
chr10	69349816	69349916
chr10	69369713	69369813
chr10	69372190	69372290
chr10	69443002	69443102
chr10	69448045	69448145
chr10	69467915	69468015
chr10	69492525	69492625
chr10	69684355	69684455
chr10	69717339	69717439
chr10	69753329	69753429
chr10	69757914	69758014
chr10	69768247	69768347
chr10	69777708	69777808
chr10	69828980	69829080
chr10	69836238	69836338
chr10	69910575	69910675
chr10	69968210	69968310
chr10	70009920	70010020
chr10	70101632	70101732
chr10	70158342	70158442
chr10	70221510	70221610
chr10	70240634	70240734
chr10	70262449	70262549
chr10	70318948	70319048
chr10	70400998	70401098
chr10	70407580	70407680
chr10	70411122	70411222
chr10	70425874	70425974
chr10	70428766	70428866
chr10	70512451	70512551
chr10	70566559	70566659
chr10	70568240	70568340
chr10	70592266	70592366
chr10	70677367	70677467
chr10	70763947	70764047
chr10	70861175	70861275
chr10	70869909	70870009
chr10	70909170	70909270
chr10	70917247	70917347
chr10	70923926	70924026
chr10	71878599	71878699
chr10	72013062	72013162
chr10	72093631	72093731
chr10	72112381	72112481
chr10	73287823	73287923
chr10	74380691	74380791
chr10	74382666	74382766
chr10	74396446	74396546
chr10	74422818	74422918
chr10	74484035	74484135
chr10	74527117	74527217
chr10	74826597	74826697
chr10	74858522	74858622
chr10	74908313	74908413
chr10	75071132	75071232
chr10	75095167	75095267
chr10	75097672	75097772
chr10	75327092	75327192
chr10	75470097	75470197
chr10	75512804	75512904
chr10	75648816	75648916
chr10	75709691	75709791
chr10	75924332	75924432
chr10	76045409	76045509
chr10	76125460	76125560
chr10	76454732	76454832
chr10	76483009	76483109
chr10	76649640	76649740
chr10	76713280	76713380
chr10	76895635	76895735
chr10	77030894	77030994
chr10	77378139	77378239
chr10	77562692	77562792
chr10	77620976	77621076
chr10	77889741	77889841
chr10	77932434	77932534
chr10	79273344	79273444
chr10	79665502	79665602
chr10	79971081	79971181
chr10	80027622	80027722
chr10	80213171	80213271
chr10	80524093	80524193
chr10	80938687	80938787
chr10	81082143	81082243
chr10	82230227	82230327
chr10	82256983	82257083
chr10	82361685	82361785
chr10	82370866	82370966
chr10	82481165	82481265
chr10	82482896	82482996
chr10	82498220	82498320
chr10	82542158	82542258
chr10	82548042	82548142
chr10	82559734	82559834
chr10	82595741	82595841
chr10	82607391	82607491
chr10	82794051	82794151
chr10	82974811	82974911
chr10	83000768	83000868
chr10	83082079	83082179
chr10	83106284	83106384
chr10	83123123	83123223
chr10	83172094	83172194
chr10	83190434	83190534
chr10	83199166	83199266
chr10	83280936	83281036
chr10	83481232	83481332
chr10	83824429	83824529
chr10	83833285	83833385
chr10	83849982	83850082
chr10	83908211	83908311
chr10	83919177	83919277
chr10	83943859	83943959
chr10	83984688	83984788
chr10	83988162	83988262
chr10	84448730	84448830
chr10	84586744	84586844
chr10	84626658	84626758
chr10	84682622	84682722
chr10	84727533	84727633
chr10	84733423	84733523
chr10	84785761	84785861
chr10	84845435	84845535
chr10	85039648	85039748
chr10	85053065	85053165
chr10	85541477	85541577
chr10	85896511	85896611
chr10	86223219	86223319
chr10	86408540	86408640
chr10	86691561	86691661
chr10	86881252	86881352
chr10	86908968	86909068
chr10	87014240	87014340
chr10	87147389	87147489
chr10	87388484	87388584
chr10	87688935	87689035
chr10	87746530	87746630
chr10	87782781	87782881
chr10	87807738	87807838
chr10	87837731	87837831
chr10	87979983	87980083
chr10	88133556	88133656
chr10	88178521	88178621
chr10	88854553	88854653
chr10	88857149	88857249
chr10	88914768	88914868
chr10	88944260	88944360
chr10	89151334	89151434
chr10	89201366	89201466
chr10	89436903	89437003
chr10	89594829	89594929
chr10	90185423	90185523
chr10	90241436	90241536
chr10	90639082	90639182
chr10	90674733	90674833
chr10	90691015	90691115
chr10	90698489	90698589
chr10	90732224	90732324
chr10	90736571	90736671
chr10	90743111	90743211
chr10	90803618	90803718
chr10	91654913	91655013
chr10	92480397	92480497
chr10	92539408	92539508
chr10	92572583	92572683
chr10	92737326	92737426
chr10	92740076	92740176
chr10	92746091	92746191
chr10	92755851	92755951
chr10	92760976	92761076
chr10	92778634	92778734
chr10	92787923	92788023
chr10	92797388	92797488
chr10	92809181	92809281
chr10	92880711	92880811
chr10	92894438	92894538
chr10	92905498	92905598
chr10	92962571	92962671
chr10	92975261	92975361
chr10	93010981	93011081
chr10	93021134	93021234
chr10	93069859	93069959
chr10	93081635	93081735
chr10	93110312	93110412
chr10	93134011	93134111
chr10	93140966	93141066
chr10	93149934	93150034
chr10	93162270	93162370
chr10	93173968	93174068
chr10	93195058	93195158
chr10	93219306	93219406
chr10	93238593	93238693
chr10	93244937	93245037
chr10	93256593	93256693
chr10	93301908	93302008
chr10	93699239	93699339
chr10	93711134	93711234
chr10	93724279	93724379
chr10	93737950	93738050
chr10	93806251	93806351
chr10	93839940	93840040
chr10	93877826	93877926
chr10	93883100	93883200
chr10	93911911	93912011
chr10	93955763	93955863
chr10	93982261	93982361
chr10	94010972	94011072
chr10	94033462	94033562
chr10	94367226	94367326
chr10	94429263	94429363
chr10	94521155	94521255
chr10	94812110	94812210
chr10	94829685	94829785
chr10	94845288	94845388
chr10	94847890	94847990
chr10	94938780	94938880
chr10	95029467	95029567
chr10	95038036	95038136
chr10	95057002	95057102
chr10	95077429	95077529
chr10	95096009	95096109
chr10	95121635	95121735
chr10	95138994	95139094
chr10	95180056	95180156
chr10	95191159	95191259
chr10	95218852	95218952
chr10	95234769	95234869
chr10	95241362	95241462
chr10	95542213	95542313
chr10	95647678	95647778
chr10	95687380	95687480
chr10	95940745	95940845
chr10	95983728	95983828
chr10	96092917	96093017
chr10	96108298	96108398
chr10	96180102	96180202
chr10	96496851	96496951
chr10	96774714	96774814
chr10	97506813	97506913
chr10	97998790	97998890
chr10	98497482	98497582
chr10	98546200	98546300
chr10	98623591	98623691
chr10	98668783	98668883
chr10	98670947	98671047
chr10	98703275	98703375
chr10	98712454	98712554
chr10	98732030	98732130
chr10	98740937	98741037
chr10	98745494	98745594
chr10	98814990	98815090
chr10	98922294	98922394
chr10	99057073	99057173
chr10	99080571	99080671
chr10	99465849	99465949
chr10	99492633	99492733
chr10	99500189	99500289
chr10	99527368	99527468
chr10	99555310	99555410
chr10	99572614	99572714
chr10	99589615	99589715
chr10	99621345	99621445
chr10	101896640	101896740
chr10	102496585	102496685
chr10	102823952	102824052
chr10	103070775	103070875
chr10	103956243	103956343
chr10	104945337	104945437
chr10	105074674	105074774
chr10	105189595	105189695
chr10	105226522	105226622
chr10	106045195	106045295
chr10	106368473	106368573
chr10	106964182	106964282
chr10	107078910	107079010
chr10	107188121	107188221
chr10	107504260	107504360
chr10	107549193	107549293
chr10	107725784	107725884
chr10	107734883	107734983
chr10	107753102	107753202
chr10	107763503	107763603
chr10	107852717	107852817
chr10	107869277	107869377
chr10	107882152	107882252
chr10	107888335	107888435
chr10	107890607	107890707
chr10	108046047	108046147
chr10	108135406	108135506
chr10	109194799	109194899
chr10	109268472	109268572
chr10	110239680	110239780
chr10	110245751	110245851
chr10	110335533	110335633
chr10	110544093	110544193
chr10	110727590	110727690
chr10	110797654	110797754
chr10	110799410	110799510
chr10	110817687	110817787
chr10	110823930	110824030
chr10	110825505	110825605
chr10	110955552	110955652
chr10	110960296	110960396
chr10	110972871	110972971
chr10	111006405	111006505
chr10	111054313	111054413
chr10	111094323	111094423
chr10	111278790	111278890
chr10	111336955	111337055
chr10	111349188	111349288
chr10	111574491	111574591
chr10	111900907	111901007
chr10	113554989	113555089
chr10	114449291	114449391
chr10	114486428	114486528
chr10	114535723	114535823
chr10	114600089	114600189
chr10	114605372	114605472
chr10	114609288	114609388
chr10	114611231	114611331
chr10	114906578	114906678
chr10	114992633	114992733
chr10	115053987	115054087
chr10	115250310	115250410
chr10	115269571	115269671
chr10	115579615	115579715
chr10	115671161	115671261
chr10	115766733	115766833
chr10	115786244	115786344
chr10	115821285	115821385
chr10	115895764	115895864
chr10	115948504	115948604
chr10	116072609	116072709
chr10	116089260	116089360
chr10	116146259	116146359
chr10	116244722	116244822
chr10	116284684	116284784
chr10	116307691	116307791
chr10	116470718	116470818
chr10	116609828	116609928
chr10	116643849	116643949
chr10	116645302	116645402
chr10	116711320	116711420
chr10	116829272	116829372
chr10	116833099	116833199
chr10	116868247	116868347
chr10	116890915	116891015
chr10	116900542	116900642
chr10	116913990	116914090
chr10	116930115	116930215
chr10	116931812	116931912
chr10	116951508	116951608
chr10	117007235	117007335
chr10	117034590	117034690
chr10	117042889	117042989
chr10	117054973	117055073
chr10	117077605	117077705
chr10	117111877	117111977
chr10	117119182	117119282
chr10	117233205	117233305
chr10	117239816	117239916
chr10	117302096	117302196
chr10	117324695	117324795
chr10	117345860	117345960
chr10	117367926	117368026
chr10	117383256	117383356
chr10	117437512	117437612
chr10	117470149	117470249
chr10	117512248	117512348
chr10	117542539	117542639
chr10	117557120	117557220
chr10	117565121	117565221
chr10	117568860	117568960
chr10	117605190	117605290
chr10	118031947	118032047
chr10	118037048	118037148
chr10	118079452	118079552
chr10	118199068	118199168
chr10	118223152	118223252
chr10	118413726	118413826
chr10	118479195	118479295
chr10	118490417	118490517
chr10	118516596	118516696
chr10	118544243	118544343
chr10	118556757	118556857
chr10	118567226	118567326
chr10	118571300	118571400
chr10	118584870	118584970
chr10	118587528	118587628
chr10	118604744	118604844
chr10	118699023	118699123
chr10	118700453	118700553
chr10	118714908	118715008
chr10	118730229	118730329
chr10	118775852	118775952
chr10	118798262	118798362
chr10	118844044	118844144
chr10	118859182	118859282
chr10	118874819	118874919
chr10	118898852	118898952
chr10	118919164	118919264
chr10	119046015	119046115
chr10	119058612	119058712
chr10	119084662	119084762
chr10	119099404	119099504
chr10	119185287	119185387
chr10	119238499	119238599
chr10	119275475	119275575
chr10	119371103	119371203
chr10	119391803	119391903
chr10	119406425	119406525
chr10	119415037	119415137
chr10	119461066	119461166
chr10	119485192	119485292
chr10	119496996	119497096
chr10	119507781	119507881
chr10	119566127	119566227
chr10	119571208	119571308
chr10	119628522	119628622
chr10	119669530	119669630
chr10	119686333	119686433
chr10	119703938	119704038
chr10	119707737	119707837
chr10	119730162	119730262
chr10	119733924	119734024
chr10	119811252	119811352
chr10	119833610	119833710
chr10	119852877	119852977
chr10	119858007	119858107
chr10	119868075	119868175
chr10	120045715	120045815
chr10	120092658	120092758
chr10	120117860	120117960
chr10	120133213	120133313
chr10	120134888	120134988
chr10	120157815	120157915
chr10	120171953	120172053
chr10	120262614	120262714
chr10	120285991	120286091
chr10	120297313	120297413
chr10	120305005	120305105
chr10	120307483	120307583
chr10	120312075	120312175
chr10	120318229	120318329
chr10	120329379	120329479
chr10	120348461	120348561
chr10	120420033	120420133
chr10	120446915	120447015
chr10	120452419	120452519
chr10	120525351	120525451
chr10	120585514	120585614
chr10	120739795	120739895
chr10	120741457	120741557
chr10	120946237	120946337
chr10	120978118	120978218
chr10	121092899	121092999
chr10	121099850	121099950
chr10	121125301	121125401
chr10	121162743	121162843
chr10	121206728	121206828
chr10	121266290	121266390
chr10	121338457	121338557
chr10	121420049	121420149
chr10	121474471	121474571
chr10	121487645	121487745
chr10	121540789	121540889
chr10	121964031	121964131
chr10	121978367	121978467
chr10	121979907	121980007
chr10	122013855	122013955
chr10	122188834	122188934
chr10	122250930	122251030
chr10	122301845	122301945
chr10	122330644	122330744
chr10	122348403	122348503
chr10	122399208	122399308
chr10	122525405	122525505
chr10	122635812	122635912
chr10	122691767	122691867
chr10	122792891	122792991
chr10	125161171	125161271
chr10	125222779	125222879
chr10	125280690	125280790
chr10	125352766	125352866
chr10	125385082	125385182
chr10	126099364	126099464
chr10	126114078	126114178
chr10	126127152	126127252
chr10	126188594	126188694
chr10	126199958	126200058
chr10	126268775	126268875
chr10	126280336	126280436
chr10	127392152	127392252
chr10	127576134	127576234
chr10	127639911	127640011
chr10	127698358	127698458
chr10	128048673	128048773
chr10	128156968	128157068
chr11	3273613	3273713
chr11	3293028	3293128
chr11	3295278	3295378
chr11	3444328	3444428
chr11	3447533	3447633
chr11	3471651	3471751
chr11	3476850	3476950
chr11	3486299	3486399
chr11	3506693	3506793
chr11	3648620	3648720
chr11	3721293	3721393
chr11	3733456	3733556
chr11	3748087	3748187
chr11	3836391	3836491
chr11	3840008	3840108
chr11	3891067	3891167
chr11	3934083	3934183
chr11	3957363	3957463
chr11	4144845	4144945
chr11	4160113	4160213
chr11	4193793	4193893
chr11	4198218	4198318
chr11	4201493	4201593
chr11	4206543	4206643
chr11	4331700	4331800
chr11	4353892	4353992
chr11	4361384	4361484
chr11	4501692	4501792
chr11	4503817	4503917
chr11	4542002	4542102
chr11	4589205	4589305
chr11	4753808	4753908
chr11	4760274	4760374
chr11	4764243	4764343
chr11	4852387	4852487
chr11	4945120	4945220
chr11	5056813	5056913
chr11	5059597	5059697
chr11	5063523	5063623
chr11	5071418	5071518
chr11	5083386	5083486
chr11	5168686	5168786
chr11	5223274	5223374
chr11	5381347	5381447
chr11	5384352	5384452
chr11	5388141	5388241
chr11	5404308	5404408
chr11	5415060	5415160
chr11	5503592	5503692
chr11	5510781	5510881
chr11	5580881	5580981
chr11	5587230	5587330
chr11	5591651	5591751
chr11	5609692	5609792
chr11	5626984	5627084
chr11	5633091	5633191
chr11	5676215	5676315
chr11	5712138	5712238
chr11	5782400	5782500
chr11	5785275	5785375
chr11	5841567	5841667
chr11	5937058	5937158
chr11	5960457	5960557
chr11	6047792	6047892
chr11	6102405	6102505
chr11	6270884	6270984
chr11	6396602	6396702
chr11	6403306	6403406
chr11	6441338	6441438
chr11	6546075	6546175
chr11	6667994	6668094
chr11	6739228	6739328
chr11	6792851	6792951
chr11	6822952	6823052
chr11	6954546	6954646
chr11	6967281	6967381
chr11	6991215	6991315
chr11	7322119	7322219
chr11	8046404	8046504
chr11	8047701	8047801
chr11	8323121	8323221
chr11	8514462	8514562
chr11	8552259	8552359
chr11	8570115	8570215
chr11	8587910	8588010
chr11	8595201	8595301
chr11	8671951	8672051
chr11	8709914	8710014
chr11	8802001	8802101
chr11	8884517	8884617
chr11	8887176	8887276
chr11	9469017	9469117
chr11	9866396	9866496
chr11	9868489	9868589
chr11	11383089	11383189
chr11	11390525	11390625
chr11	11555591	11555691
chr11	11687400	11687500
chr11	11754147	11754247
chr11	11771720	11771820
chr11	11779342	11779442
chr11	11788956	11789056
chr11	11791653	11791753
chr11	11805233	11805333
chr11	11840994	11841094
chr11	11847423	11847523
chr11	11864687	11864787
chr11	12234731	12234831
chr11	12334664	12334764
chr11	12342369	12342469
chr11	12431423	12431523
chr11	12710571	12710671
chr11	13429712	13429812
chr11	13971344	13971444
chr11	13979464	13979564
chr11	14027063	14027163
chr11	16244384	16244484
chr11	16458017	16458117
chr11	16742595	16742695
chr11	16768126	16768226
chr11	16981067	16981167
chr11	17034167	17034267
chr11	17091167	17091267
chr11	17170249	17170349
chr11	17359292	17359392
chr11	17363821	17363921
chr11	17421505	17421605
chr11	17752212	17752312
chr11	17909700	17909800
chr11	17951426	17951526
chr11	18343136	18343236
chr11	18502226	18502326
chr11	18810038	18810138
chr11	18829539	18829639
chr11	18843980	18844080
chr11	18847580	18847680
chr11	18856238	18856338
chr11	18972171	18972271
chr11	19001652	19001752
chr11	19041795	19041895
chr11	19094115	19094215
chr11	19239579	19239679
chr11	19307406	19307506
chr11	19315294	19315394
chr11	19322636	19322736
chr11	19325161	19325261
chr11	19327067	19327167
chr11	19373908	19374008
chr11	19422491	19422591
chr11	19484285	19484385
chr11	19518128	19518228
chr11	19660135	19660235
chr11	19774282	19774382
chr11	19775907	19776007
chr11	19863366	19863466
chr11	19877987	19878087
chr11	19884945	19885045
chr11	19939502	19939602
chr11	19951423	19951523
chr11	20015579	20015679
chr11	20071839	20071939
chr11	20085694	20085794
chr11	20195196	20195296
chr11	20200220	20200320
chr11	20219013	20219113
chr11	20298958	20299058
chr11	20357652	20357752
chr11	20362374	20362474
chr11	20369174	20369274
chr11	20375804	20375904
chr11	20493125	20493225
chr11	20560221	20560321
chr11	20693219	20693319
chr11	20758290	20758390
chr11	20771985	20772085
chr11	20909600	20909700
chr11	20932556	20932656
chr11	21108264	21108364
chr11	21155580	21155680
chr11	21159399	21159499
chr11	21247433	21247533
chr11	21449133	21449233
chr11	21533012	21533112
chr11	21805346	21805446
chr11	21870847	21870947
chr11	21906311	21906411
chr11	22378661	22378761
chr11	22462362	22462462
chr11	22482742	22482842
chr11	22698139	22698239
chr11	22730431	22730531
chr11	22834752	22834852
chr11	22844229	22844329
chr11	22946843	22946943
chr11	22994520	22994620
chr11	23013461	23013561
chr11	23109306	23109406
chr11	23411010	23411110
chr11	23433858	23433958
chr11	23480771	23480871
chr11	23701409	23701509
chr11	23744938	23745038
chr11	23852791	23852891
chr11	23960469	23960569
chr11	24010060	24010160
chr11	24043179	24043279
chr11	24107750	24107850
chr11	24172315	24172415
chr11	24185457	24185557
chr11	24204092	24204192
chr11	24269105	24269205
chr11	24507014	24507114
chr11	24527952	24528052
chr11	24638434	24638534
chr11	24641909	24642009
chr11	24955882	24955982
chr11	25255926	25256026
chr11	25389175	25389275
chr11	25491049	25491149
chr11	25544012	25544112
chr11	25761399	25761499
chr11	25812745	25812845
chr11	25895390	25895490
chr11	26002279	26002379
chr11	26028197	26028297
chr11	26567924	26568024
chr11	26631214	26631314
chr11	26861397	26861497
chr11	27102854	27102954
chr11	27620018	27620118
chr11	27652569	27652669
chr11	27934549	27934649
chr11	28436741	28436841
chr11	28633704	28633804
chr11	29196843	29196943
chr11	29457895	29457995
chr11	29568507	29568607
chr11	30081448	30081548
chr11	30189858	30189958
chr11	30389859	30389959
chr11	30684181	30684281
chr11	31068024	31068124
chr11	31134690	31134790
chr11	31514194	31514294
chr11	31578552	31578652
chr11	31583253	31583353
chr11	31589525	31589625
chr11	31629293	31629393
chr11	31644042	31644142
chr11	31710730	31710830
chr11	31839700	31839800
chr11	31847698	31847798
chr11	31909140	31909240
chr11	31956516	31956616
chr11	32003105	32003205
chr11	32027266	32027366
chr11	32036760	32036860
chr11	32040336	32040436
chr11	32043879	32043979
chr11	32048236	32048336
chr11	32056719	32056819
chr11	32142259	32142359
chr11	32219723	32219823
chr11	32479312	32479412
chr11	32486895	32486995
chr11	32500684	32500784
chr11	32531046	32531146
chr11	32704342	32704442
chr11	32733737	32733837
chr11	32925614	32925714
chr11	33017042	33017142
chr11	33120772	33120872
chr11	33235442	33235542
chr11	33449263	33449363
chr11	33544165	33544265
chr11	33728574	33728674
chr11	33771976	33772076
chr11	33820215	33820315
chr11	33831536	33831636
chr11	33972340	33972440
chr11	34011601	34011701
chr11	34127044	34127144
chr11	34151623	34151723
chr11	34222002	34222102
chr11	34301660	34301760
chr11	34310094	34310194
chr11	34330260	34330360
chr11	34516985	34517085
chr11	34551057	34551157
chr11	34583301	34583401
chr11	34604138	34604238
chr11	34657897	34657997
chr11	34677179	34677279
chr11	34819177	34819277
chr11	34836664	34836764
chr11	34898153	34898253
chr11	34964202	34964302
chr11	34990471	34990571
chr11	35095226	35095326
chr11	35114822	35114922
chr11	35175404	35175504
chr11	35191711	35191811
chr11	35229280	35229380
chr11	35266537	35266637
chr11	35335975	35336075
chr11	35375665	35375765
chr11	35451554	35451654
chr11	35476114	35476214
chr11	35528378	35528478
chr11	35705344	35705444
chr11	35742684	35742784
chr11	35757327	35757427
chr11	35858712	35858812
chr11	35964773	35964873
chr11	36033137	36033237
chr11	36130330	36130430
chr11	36360501	36360601
chr11	36844020	36844120
chr11	36887268	36887368
chr11	37933287	37933387
chr11	39606474	39606574
chr11	40065377	40065477
chr11	40348675	40348775
chr11	40412237	40412337
chr11	40465170	40465270
chr11	40558494	40558594
chr11	40739471	40739571
chr11	41072323	41072423
chr11	41457334	41457434
chr11	42126947	42127047
chr11	42844305	42844405
chr11	43174087	43174187
chr11	43181433	43181533
chr11	43296775	43296875
chr11	43378115	43378215
chr11	43390044	43390144
chr11	43438951	43439051
chr11	43458573	43458673
chr11	43479502	43479602
chr11	43564835	43564935
chr11	44045021	44045121
chr11	44050603	44050703
chr11	44234515	44234615
chr11	44393238	44393338
chr11	44497465	44497565
chr11	44508997	44509097
chr11	44558971	44559071
chr11	44574749	44574849
chr11	44705201	44705301
chr11	44838813	44838913
chr11	44915655	44915755
chr11	45201876	45201976
chr11	45561277	45561377
chr11	45564053	45564153
chr11	45607691	45607791
chr11	45611742	45611842
chr11	45733567	45733667
chr11	45738805	45738905
chr11	45832370	45832470
chr11	45851268	45851368
chr11	45907628	45907728
chr11	45927358	45927458
chr11	45932555	45932655
chr11	46070477	46070577
[truncated: 12,211 more rows]
