# Supplementary material for: Cfp1 is required for gene expression-dependent H3K4 trimethylation and H3K9 acetylation in embryonic stem cells
Source: Genome Biol. 2014 Sep 4;15(9):451. doi: 10.1186/s13059-014-0451-x (PMC4189735; doi:10.1186/s13059-014-0451-x)
Supplement: Additional file 9: Table S4. — Subset of Ctcf binding sites (from [42]). [file 13059_2014_451_MOESM9_ESM.xls]

## Sheet: CTCF binding sites subset
Additional File 9. Table S4.
Subset of CTCF binding sites (From Kaghey et al., Nature , 2010)
Chr	Start	End
chr1	5008000	5008250
chr1	7194872	7195197
chr1	9459592	9459792
chr1	12826917	12827217
chr1	12854142	12854417
chr1	12855592	12855642
chr1	15782117	15782167
chr1	19195667	19196017
chr1	21156255	21156605
chr1	23833964	23834264
chr1	23966389	23966464
chr1	34000849	34001174
chr1	34062574	34062799
chr1	34067899	34068049
chr1	34542699	34543024
chr1	34567874	34568274
chr1	36067099	36067224
chr1	36121774	36122049
chr1	36311499	36311849
chr1	36313249	36313374
chr1	36765124	36765174
chr1	36766199	36766274
chr1	36815474	36815649
chr1	36841524	36841799
chr1	36843299	36843574
chr1	37000899	37001099
chr1	37458549	37458849
chr1	38824824	38825049
chr1	39401874	39402024
chr1	39587149	39587499
chr1	39671799	39672099
chr1	39818249	39818574
chr1	39993424	39993699
chr1	42741699	42741974
chr1	42771449	42771699
chr1	43195124	43195424
chr1	43196449	43196799
chr1	43326624	43326849
chr1	43955849	43956124
chr1	44098674	44098949
chr1	51515874	51516199
chr1	52170624	52170949
chr1	52546699	52546924
chr1	53763249	53763474
chr1	58026823	58027098
chr1	58826923	58827198
chr1	58859298	58859498
chr1	59641523	59641823
chr1	59660823	59661123
chr1	59670623	59671048
chr1	60914248	60914448
chr1	62754323	62754398
chr1	62829923	62830073
chr1	62842498	62842673
chr1	63013523	63013773
chr1	63031023	63031373
chr1	63032848	63033173
chr1	63157448	63157723
chr1	65158623	65158923
chr1	65224823	65225123
chr1	65225748	65226073
chr1	65226448	65226748
chr1	65356773	65357023
chr1	65358773	65358973
chr1	69423541	69423741
chr1	69735616	69735966
chr1	69836841	69837116
chr1	72360266	72360566
chr1	73909417	73909967
chr1	74144992	74145042
chr1	74433217	74433442
chr1	74443992	74444292
chr1	74444817	74445092
chr1	74831092	74831342
chr1	74849567	74849892
chr1	74852842	74853142
chr1	74854742	74855017
chr1	74855617	74855917
chr1	75121042	75121367
chr1	75442277	75442627
chr1	75556077	75556452
chr1	75649152	75649377
chr1	75650177	75650477
chr1	78721051	78721351
chr1	82285376	82285426
chr1	82290801	82291026
chr1	82429976	82430276
chr1	82956651	82956876
chr1	84619725	84619850
chr1	84866225	84866450
chr1	87633079	87633404
chr1	87918254	87918504
chr1	87956004	87956379
chr1	88207154	88207404
chr1	88277629	88278004
chr1	88337054	88337429
chr1	88398179	88398504
chr1	88400854	88400979
chr1	88428979	88429279
chr1	89142754	89143104
chr1	89438229	89438504
chr1	90184154	90184504
chr1	90601829	90602104
chr1	90602404	90602754
chr1	90646754	90647029
chr1	91088054	91088554
chr1	91477904	91478054
chr1	91543204	91543579
chr1	91835829	91836154
chr1	91836729	91837279
chr1	91839829	91840179
chr1	92489421	92489746
chr1	92806521	92806721
chr1	92825096	92825396
chr1	94074971	94075146
chr1	95565246	95565571
chr1	95931471	95931796
chr1	95975671	95976046
chr1	107777730	107777905
chr1	107967855	107968180
chr1	120971456	120971806
chr1	121340606	121340856
chr1	122446856	122447156
chr1	127626231	127626506
chr1	132773556	132773831
chr1	133156956	133157306
chr1	133171456	133171481
chr1	133510006	133510256
chr1	134053931	134054281
chr1	134097056	134097331
chr1	134107556	134107906
chr1	134108681	134109006
chr1	134417381	134417806
chr1	134655206	134655906
chr1	134998056	134998331
chr1	135022306	135022506
chr1	135042531	135042881
chr1	135077556	135077856
chr1	136085741	136085891
chr1	136644566	136644591
chr1	137158391	137158616
chr1	137264791	137265141
chr1	137265766	137265866
chr1	137572441	137572741
chr1	137595991	137596266
chr1	137597216	137597566
chr1	137684391	137684716
chr1	137685466	137685566
chr1	137762116	137762466
chr1	138056491	138056741
chr1	138071791	138072116
chr1	138324091	138324341
chr1	138453316	138453591
chr1	139194916	139194991
chr1	139220566	139220841
chr1	145578062	145578337
chr1	152344812	152345112
chr1	153708512	153708812
chr1	154137962	154138162
chr1	154249012	154249062
chr1	154662337	154662587
chr1	154751787	154751962
chr1	154939337	154939587
chr1	154948637	154949012
chr1	155233887	155234212
chr1	155654562	155654862
chr1	155694062	155694387
chr1	155965287	155965487
chr1	155965812	155966137
chr1	157071337	157071637
chr1	157368462	157368662
chr1	157887262	157887462
chr1	158660929	158661254
chr1	158682504	158682829
chr1	159006404	159006754
chr1	159007204	159007579
chr1	159009454	159009804
chr1	159011654	159011854
chr1	159012204	159012454
chr1	159016304	159016579
chr1	159490704	159491004
chr1	160527229	160527554
chr1	160528179	160528479
chr1	161453679	161453954
chr1	162077504	162077704
chr1	162239229	162239379
chr1	163100904	163101154
chr1	163125679	163125879
chr1	163906554	163906904
chr1	164595306	164595556
chr1	166114706	166115006
chr1	166245456	166245806
chr1	166828981	166829106
chr1	167050606	167050806
chr1	167182181	167182456
chr1	167571631	167571806
chr1	167701731	167702106
chr1	169819056	169819356
chr1	169845406	169845706
chr1	169860131	169860431
chr1	172825506	172825656
chr1	172831056	172831156
chr1	172831756	172832006
chr1	172969356	172969581
chr1	173041106	173041406
chr1	173089506	173089781
chr1	173251606	173251856
chr1	173310056	173310431
chr1	173409206	173409406
chr1	173940656	173940706
chr1	174147281	174147581
chr1	174239806	174240581
chr1	174254856	174255231
chr1	174256306	174256581
chr1	174256856	174257031
chr1	174298956	174299306
chr1	174420381	174420881
chr1	174493431	174493656
chr1	179632981	179633306
chr1	180291056	180291181
chr1	181067356	181067456
chr1	181664581	181664931
chr1	181665281	181665531
chr1	181775081	181775356
chr1	181777831	181778131
chr1	182145206	182145556
chr1	182317781	182317931
chr1	182352281	182352531
chr1	182364306	182364631
chr1	182694081	182694406
chr1	182698606	182699156
chr1	182707756	182707956
chr1	182819406	182819631
chr1	182820006	182820331
chr1	182831331	182831581
chr1	183186356	183186531
chr1	183475581	183475906
chr1	183811031	183811281
chr1	183811756	183812081
chr1	183851706	183851781
chr1	184070556	184070906
chr1	184073431	184073781
chr1	184469606	184469781
chr1	184798556	184798881
chr1	184890256	184890556
chr1	186595541	186595841
chr1	186617041	186617341
chr1	186656116	186656441
chr1	186676191	186676491
chr1	186677191	186677441
chr1	189276191	189276391
chr1	192949964	192950114
chr1	193136289	193136639
chr1	194267908	194268208
chr1	195209020	195209570
chr1	195330145	195330470
chr1	195415270	195415520
chr1	197067570	197067845
chr10	3270000	3270350
chr10	5118775	5119100
chr10	6012825	6013125
chr10	8600783	8601058
chr10	11169708	11170033
chr10	12335583	12335908
chr10	13688958	13689108
chr10	17917140	17917440
chr10	18039115	18039190
chr10	19072790	19072990
chr10	19428140	19428390
chr10	19845090	19845415
chr10	19890290	19890615
chr10	20010190	20010515
chr10	20877915	20878190
chr10	20898665	20898965
chr10	21711065	21711365
chr10	21712940	21713115
chr10	21715140	21715315
chr10	21715815	21716090
chr10	23531940	23532315
chr10	23699165	23699465
chr10	23851340	23851540
chr10	24310965	24311315
chr10	24939015	24939290
chr10	26092765	26092990
chr10	28866065	28866515
chr10	29252665	29252865
chr10	30530740	30531015
chr10	33753815	33754065
chr10	38890015	38890315
chr10	38890890	38891215
chr10	38891590	38891890
chr10	38959640	38959940
chr10	39436865	39436965
chr10	39932240	39932665
chr10	40358965	40359090
chr10	41409716	41410066
chr10	42357116	42357341
chr10	42561666	42561891
chr10	42677716	42678291
chr10	43425716	43426016
chr10	43868616	43869041
chr10	44178441	44178466
chr10	44720691	44720916
chr10	51273166	51273491
chr10	51273766	51273841
chr10	51997166	51997366
chr10	53318766	53318966
chr10	57167766	57168366
chr10	57516141	57516241
chr10	59653966	59654191
chr10	59654466	59654941
chr10	60150366	60150516
chr10	60237516	60237791
chr10	60238241	60238616
chr10	60289791	60289916
chr10	60818941	60819166
chr10	60878116	60878166
chr10	60928891	60929241
chr10	60929666	60930016
chr10	60954841	60955141
chr10	61065041	61065866
chr10	61068616	61068916
chr10	61368941	61369191
chr10	61573691	61573966
chr10	61705741	61705991
chr10	63045316	63045641
chr10	66270391	66270716
chr10	66276566	66276916
chr10	66277241	66277591
chr10	66326866	66327191
chr10	66376366	66376691
chr10	66781841	66782016
chr10	67384666	67384841
chr10	67458966	67459266
chr10	67513741	67513991
chr10	67515066	67515366
chr10	67609616	67609916
chr10	67618966	67619116
chr10	67745266	67745491
chr10	67745866	67746191
chr10	68371166	68371291
chr10	68994416	68994616
chr10	69352566	69352841
chr10	69718441	69718516
chr10	69970691	69970966
chr10	70426473	70426623
chr10	70429748	70429898
chr10	70680998	70681348
chr10	70768923	70769248
chr10	70864023	70864373
chr10	70918223	70918373
chr10	74383604	74383979
chr10	74388079	74388329
chr10	75098404	75098804
chr10	75294954	75295354
chr10	75299929	75300304
chr10	75345954	75346254
chr10	75666829	75667054
chr10	75903154	75903304
chr10	76196054	76196304
chr10	76484129	76484479
chr10	77034954	77035279
chr10	77622741	77623066
chr10	77944541	77944791
chr10	78208616	78208941
chr10	78785116	78785316
chr10	79242716	79242941
chr10	79303366	79303541
chr10	79482741	79482841
chr10	79972116	79972466
chr10	80121991	80122291
chr10	80213941	80214141
chr10	80461641	80461916
chr10	80591416	80591516
chr10	80635816	80636166
chr10	80703666	80703991
chr10	80751341	80751691
chr10	80779141	80779366
chr10	80809641	80809716
chr10	80879541	80879766
chr10	81027491	81027816
chr10	81106616	81106816
chr10	81509421	81509621
chr10	81818171	81818471
chr10	82129196	82129546
chr10	82258196	82258396
chr10	82364221	82364571
chr10	83192271	83192571
chr10	83282421	83282671
chr10	83482196	83482521
chr10	83482996	83483346
chr10	83945971	83946071
chr10	83986496	83986746
chr10	84450321	84450596
chr10	84508121	84508421
chr10	85087746	85087996
chr10	86099646	86100096
chr10	90242846	90242996
chr10	90650696	90650996
chr10	90733096	90733421
chr10	90733896	90734246
chr10	93011746	93011996
chr10	93056721	93056896
chr10	93281371	93281696
chr10	94454146	94454421
chr10	94454796	94455121
chr10	94575046	94575371
chr10	95242671	95242771
chr10	95356321	95356496
chr10	95357396	95357721
chr10	95543096	95543471
chr10	96775646	96775946
chr10	98547596	98547896
chr10	98922771	98923121
chr10	99082121	99082421
chr10	101897871	101898021
chr10	106710971	106711221
chr10	107737871	107738121
chr10	107883221	107883496
chr10	109121721	109121871
chr10	109893096	109893121
chr10	110544496	110544771
chr10	110545871	110546146
chr10	111542946	111543171
chr10	111575646	111575846
chr10	114488696	114488996
chr10	114602146	114602321
chr10	115633746	115633996
chr10	115634471	115634671
chr10	116090796	116090971
chr10	116285821	116286171
chr10	116470896	116471196
chr10	116646721	116646946
chr10	116869446	116869746
chr10	116872471	116872796
chr10	116873796	116874096
chr10	117114139	117114264
chr10	117119639	117119964
chr10	117233238	117233588
chr10	117562913	117563213
chr10	118517713	118518013
chr10	118681221	118681346
chr10	118731846	118732146
chr10	119240646	119241021
chr10	119567746	119568021
chr10	119671021	119671321
chr10	119707896	119708221
chr10	119735496	119735696
chr10	120003221	120003321
chr10	120309671	120309971
chr10	120312771	120313596
chr10	120937221	120937471
chr10	120953321	120953671
chr10	120970221	120970521
chr10	121126646	121126971
chr10	121131621	121131871
chr10	121542446	121542796
chr10	121981496	121981646
chr10	122231396	122231721
chr10	122239371	122239571
chr10	122240996	122241271
chr10	122332171	122332496
chr10	122424846	122425096
chr10	125162257	125162607
chr10	125225432	125225632
chr10	126189857	126190107
chr10	126201932	126202057
chr10	126247782	126247857
chr10	126270107	126270432
chr10	126342107	126342382
chr10	126365807	126365832
chr10	126560532	126560857
chr10	126607132	126607357
chr10	126607857	126608382
chr10	126613457	126613482
chr10	126614757	126615082
chr10	126768357	126768532
chr10	126769182	126769482
chr10	126770232	126770507
chr10	126775907	126776232
chr10	126945307	126945607
chr10	126946032	126946307
chr10	126949182	126949432
chr10	126963932	126964032
chr10	127060557	127060657
chr10	127527782	127528357
chr10	127625607	127625832
chr10	127721132	127721432
chr10	127911507	127911732
chr10	128049732	128050057
chr10	128332557	128333032
chr11	3023250	3023425
chr11	3046500	3046600
chr11	3047900	3048125
chr11	3085775	3086200
chr11	3734325	3734675
chr11	3892400	3892625
chr11	3898725	3898775
chr11	4170750	4171075
chr11	4765900	4766225
chr11	4783000	4783500
chr11	4800475	4800775
chr11	5060725	5061250
chr11	5378675	5378825
chr11	5385250	5385575
chr11	6265975	6266325
chr11	6336450	6336775
chr11	11711975	11712300
chr11	11925725	11926000
chr11	12432425	12432750
chr11	12711225	12711525
chr11	16161300	16161575
chr11	16982975	16983275
chr11	17092225	17092400
chr11	17359925	17360250
chr11	17364900	17365200
chr11	17911150	17911350
chr11	19614400	19614575
chr11	19730650	19730975
chr11	20300950	20301250
chr11	20355000	20355325
chr11	20377100	20377300
chr11	20694250	20694950
chr11	21534275	21534425
chr11	21898200	21898300
chr11	23854550	23854600
chr11	23949225	23949500
chr11	24643600	24643650
chr11	27653600	27653925
chr11	31849450	31849750
chr11	32050000	32050150
chr11	32061475	32061750
chr11	32062150	32062550
chr11	32224675	32225025
chr11	33973800	33974100
chr11	35653804	35654154
chr11	35799679	35799954
chr11	35814854	35815154
chr11	35859154	35859504
chr11	40415129	40415379
chr11	43580354	43580604
chr11	44394979	44395129
chr11	44424354	44424729
chr11	45740054	45740629
chr11	45884304	45884479
chr11	46678404	46678604
chr11	48592929	48593254
chr11	48595804	48596029
chr11	48602229	48602454
chr11	48603754	48604054
chr11	48670254	48670529
chr11	48672554	48672879
chr11	49449979	49450329
chr11	49463929	49464229
chr11	49466354	49466654
chr11	50044904	50045129
chr11	50184904	50185054
chr11	50582754	50583354
chr11	51427904	51427929
chr11	51495129	51495454
chr11	51517204	51517479
chr11	51571879	51571904
chr11	51599504	51599779
chr11	51669004	51669154
chr11	52036454	52036654
chr11	52127954	52128229
chr11	52159779	52160129
chr11	52164554	52164754
chr11	53056704	53057054
chr11	53280104	53280404
chr11	53299254	53299504
chr11	53403754	53404154
chr11	53418529	53418779
chr11	53549079	53549429
chr11	53571529	53571854
chr11	53572229	53572554
chr11	53663479	53663704
chr11	53954779	53954979
chr11	54170204	54170529
chr11	54900479	54900829
chr11	55187354	55187704
chr11	55930104	55930379
chr11	55944754	55945054
chr11	57281307	57281607
chr11	57601407	57601757
chr11	57638407	57638507
chr11	57638907	57639057
chr11	57726657	57726907
chr11	57731557	57731832
chr11	57747857	57748082
chr11	58052982	58053007
chr11	58114807	58114957
chr11	58115407	58115457
chr11	58728232	58728582
chr11	58741532	58741732
chr11	59350807	59351057
chr11	59351882	59352157
chr11	59660632	59660982
chr11	60180857	60181057
chr11	60197157	60197232
chr11	60736457	60736582
chr11	60740782	60741082
chr11	60789857	60790507
chr11	60917782	60918182
chr11	60960082	60960482
chr11	61025632	61025957
chr11	61151232	61151382
chr11	61221107	61221332
chr11	61223657	61224032
chr11	61433357	61433432
chr11	61433782	61434132
chr11	61487232	61487482
chr11	61488357	61488557
chr11	62309882	62310182
chr11	62325457	62325582
chr11	62427157	62427507
chr11	62489307	62489607
chr11	62570232	62570757
chr11	62982182	62982257
chr11	63026582	63026882
chr11	63077907	63078232
chr11	63738782	63739057
chr11	63770882	63771182
chr11	66719357	66719657
chr11	66796357	66796582
chr11	66798407	66798707
chr11	66824032	66824232
chr11	66834532	66834807
chr11	66844332	66844682
chr11	66897457	66897732
chr11	66898957	66899282
chr11	66909207	66909332
chr11	67465857	67466157
chr11	68344957	68345257
chr11	68346232	68346257
chr11	68379932	68380232
chr11	68691032	68691182
chr11	68849382	68849707
chr11	68880407	68880732
chr11	68923482	68923557
chr11	68947157	68947657
chr11	68963982	68964232
chr11	69065007	69065282
chr11	69186307	69186607
chr11	69360282	69360482
chr11	69412957	69413182
chr11	69426332	69426482
chr11	69427482	69427782
chr11	69529032	69529332
chr11	69532982	69533232
chr11	69668957	69669207
chr11	69690357	69690682
chr11	69696632	69696857
chr11	69834457	69834557
chr11	69863257	69863582
chr11	70015132	70015657
chr11	70153032	70153357
chr11	70323357	70323907
chr11	70436582	70436882
chr11	70495482	70495607
chr11	70590732	70591057
chr11	70628607	70628632
chr11	70629007	70629632
chr11	71865082	71865357
chr11	71866132	71866482
chr11	72168432	72168807
chr11	72242132	72242407
chr11	72242957	72243282
chr11	72384107	72384382
chr11	72754357	72754707
chr11	72960632	72960682
chr11	72982707	72983057
chr11	73095032	73095482
chr11	74185207	74185582
chr11	74340032	74340307
chr11	74343332	74343657
chr11	74359732	74360007
chr11	74360882	74361232
chr11	74549782	74549932
chr11	74642257	74642382
chr11	74661357	74661682
chr11	74978832	74979207
chr11	75104457	75104782
chr11	75280357	75280407
chr11	75369682	75369757
chr11	75371657	75371932
chr11	75780557	75780807
chr11	75804557	75804957
chr11	75805507	75805707
chr11	76111982	76112232
chr11	76269732	76270057
chr11	76309657	76309832
chr11	76459507	76459857
chr11	76461107	76461457
chr11	76468607	76468857
chr11	76552657	76552882
chr11	76906807	76907007
chr11	77280632	77280907
chr11	77281407	77281732
chr11	77284957	77285207
chr11	77311057	77311357
chr11	77321532	77321857
chr11	77443082	77443382
chr11	77443932	77444232
chr11	77606682	77607007
chr11	77717407	77717607
chr11	77767182	77767532
chr11	77793707	77794107
chr11	78160882	78161232
chr11	78171882	78172182
chr11	78173982	78174307
chr11	78210957	78211307
chr11	78249507	78249832
chr11	78267182	78267507
chr11	78268857	78269157
chr11	78301682	78302032
chr11	78304257	78304407
chr11	78769782	78770107
chr11	78844007	78844332
chr11	79037907	79038307
chr11	79241232	79241532
chr11	79620307	79620507
chr11	80104557	80104857
chr11	80117432	80117507
chr11	80415507	80415782
chr11	80631582	80631907
chr11	80965632	80965882
chr11	80966407	80966632
chr11	81426807	81427157
chr11	82432957	82433232
chr11	83253807	83254632
chr11	83256432	83256732
chr11	83258557	83258757
chr11	83601282	83601557
chr11	84731957	84732307
chr11	84732882	84733107
chr11	84996532	84996832
chr11	84997632	84997957
chr11	85206307	85206332
chr11	85655557	85655832
chr11	85656757	85657032
chr11	85658132	85658457
chr11	86272257	86272407
chr11	86276182	86276382
chr11	86688482	86688732
chr11	86689332	86689532
chr11	86707657	86708007
chr11	87533932	87534032
chr11	87630532	87630832
chr11	87781132	87781482
chr11	87782257	87782532
chr11	87975632	87975957
chr11	88001132	88001357
chr11	88029657	88030032
chr11	88065732	88066057
chr11	88121132	88121407
chr11	88121757	88122007
chr11	88589874	88590174
chr11	88684374	88684724
chr11	88847949	88848299
chr11	88854949	88855224
chr11	88919899	88920224
chr11	88930674	88930974
chr11	88961824	88962149
chr11	89159624	89159699
chr11	89407524	89407799
chr11	90031324	90031624
chr11	90558724	90559024
chr11	94138324	94138649
chr11	94578224	94578424
chr11	94590949	94591199
chr11	94591449	94591849
chr11	94594099	94594474
chr11	94800599	94800949
chr11	94840249	94840574
chr11	94968174	94968524
chr11	95071574	95071724
chr11	95074949	95075149
chr11	95093324	95093524
chr11	95119849	95120049
chr11	95120399	95120774
chr11	95381399	95381474
chr11	95382024	95382424
chr11	95382924	95383249
chr11	95395074	95395424
chr11	95439024	95439374
chr11	95693149	95693249
chr11	95737624	95737974
chr11	95842374	95842674
chr11	95843174	95843274
chr11	96006949	96007224
chr11	96060024	96060149
chr11	96117449	96117649
chr11	96122899	96123224
chr11	96155824	96156149
chr11	96172899	96173174
chr11	96269049	96269349
chr11	96484199	96484474
chr11	96546774	96546999
chr11	96554649	96554674
chr11	96555599	96555649
chr11	96572649	96572899
chr11	96597299	96597549
chr11	96621324	96621674
chr11	96642724	96642974
chr11	96721899	96722249
chr11	96723274	96723599
chr11	96728474	96728799
chr11	96817699	96817999
chr11	96883049	96883824
chr11	97058399	97058699
chr11	97171499	97171849
chr11	97172824	97172874
chr11	97205049	97205374
chr11	97261699	97262024
chr11	97295924	97296224
chr11	97350874	97351249
chr11	97372674	97372974
chr11	97392999	97393324
chr11	97409699	97409849
chr11	97506124	97506499
chr11	97506874	97506924
chr11	97663049	97663349
chr11	97863949	97864274
chr11	97880599	97880749
chr11	97918899	97919149
chr11	98157674	98157924
chr11	98203424	98203549
chr11	98203924	98204224
chr11	98206624	98206949
chr11	98318824	98318974
chr11	98429649	98429999
chr11	98516474	98516674
chr11	98615974	98616324
chr11	98624024	98624249
chr11	98647199	98647349
chr11	98648174	98648499
chr11	98649149	98649299
chr11	98650199	98650424
chr11	98707474	98707649
chr11	98720399	98720774
chr11	98793349	98793549
chr11	98794599	98794624
chr11	98815624	98815874
chr11	99225749	99226099
chr11	99230599	99230899
chr11	100143074	100144199
chr11	100159124	100159449
chr11	100159674	100159974
chr11	100161649	100161974
chr11	100416899	100417224
chr11	100483949	100484249
chr11	100501374	100501674
chr11	100820824	100821074
chr11	100844699	100845049
chr11	100928374	100928724
chr11	101196974	101197274
chr11	101208474	101208999
chr11	101674599	101674899
chr11	101676174	101676449
chr11	101771549	101771874
chr11	101789774	101790099
chr11	101922449	101922799
chr11	101958549	101958574
chr11	101999749	102000074
chr11	102170224	102170549
chr11	102299624	102299949
chr11	102429549	102429899
chr11	102434149	102434424
chr11	102600474	102600824
chr11	102635149	102635499
chr11	102638849	102639124
chr11	102754199	102754574
chr11	102854299	102854574
chr11	102941724	102941774
chr11	102942074	102942249
chr11	103019899	103020674
chr11	103022824	103023124
chr11	103023499	103023774
chr11	103193799	103194224
chr11	103195349	103195549
chr11	103220374	103220724
chr11	103221599	103221799
chr11	103582674	103582999
chr11	104139549	104139824
chr11	104150699	104151374
chr11	104172949	104173324
chr11	104303674	104303799
chr11	104446849	104447149
chr11	104882474	104882749
chr11	104985374	104985674
chr11	105209099	105209449
chr11	105805724	105805874
chr11	105811049	105811399
chr11	106875549	106875749
chr11	106876299	106876599
chr11	106879924	106880299
chr11	106974399	106974774
chr11	107001799	107001999
chr11	107370974	107371224
chr11	107373299	107373599
chr11	107843949	107844174
chr11	108750474	108750824
chr11	108770749	108770849
chr11	109105849	109106199
chr11	109192724	109192999
chr11	109302524	109302824
chr11	109721949	109722274
chr11	110219124	110219399
chr11	110270524	110270674
chr11	110271149	110271424
chr11	113026449	113026799
chr11	113033749	113034049
chr11	113187699	113187999
chr11	113262224	113262474
chr11	113473699	113473999
chr11	113672574	113672849
chr11	113933349	113933674
chr11	114045874	114046074
chr11	114055574	114055749
chr11	114415924	114416249
chr11	114447999	114448149
chr11	114489324	114489774
chr11	114497674	114497999
chr11	114597599	114597674
chr11	114598099	114598374
chr11	114647349	114647399
chr11	114650399	114650699
chr11	114652324	114652349
chr11	114942174	114942524
chr11	114942799	114942999
chr11	115014924	115015299
chr11	115131849	115132174
chr11	115289224	115289524
chr11	115492849	115493174
chr11	115860924	115861174
chr11	115879424	115879774
chr11	115885149	115885374
chr11	116083199	116083349
chr11	116180324	116180574
chr11	116307349	116307674
chr11	116350074	116350299
chr11	116395549	116395899
chr11	116504549	116504874
chr11	116746524	116746874
chr11	116855649	116855924
chr11	116879799	116880074
chr11	116933449	116933799
chr11	116942899	116943224
chr11	116968399	116968599
chr11	117037674	117038024
chr11	117127074	117127274
chr11	117128824	117129124
chr11	117187449	117187674
chr11	117221199	117221549
chr11	117246174	117246524
chr11	117278299	117278824
chr11	117547249	117547649
chr11	117693674	117693974
chr11	117749174	117749324
chr11	117952324	117952699
chr11	118178449	118178799
chr11	118330124	118330224
chr11	118599249	118599399
chr11	118599699	118600549
chr11	118601299	118601649
chr11	118836799	118837074
chr11	118859974	118860224
chr11	118867849	118868049
chr11	118895424	118895774
chr11	118913299	118913424
chr11	118915824	118916124
chr11	118943224	118943449
chr11	118952924	118953224
chr11	119096974	119097299
chr11	119114599	119114874
chr11	119166674	119166949
chr11	119224849	119225349
chr11	119770724	119771099
chr11	119926549	119927024
chr11	120030624	120030924
chr11	120113074	120113249
chr11	120166099	120166424
chr11	120168924	120169699
chr11	120214824	120215099
chr11	120338824	120338949
chr11	120661324	120661649
chr12	3550425	3550675
chr12	3781575	3781900
chr12	3791825	3792150
chr12	3871700	3871975
chr12	3960684	3960959
chr12	4555499	4555774
chr12	4727185	4727460
chr12	8326898	8327223
chr12	8645573	8645873
chr12	9576723	9576948
chr12	11185638	11185938
chr12	12183070	12183395
chr12	12330295	12331020
chr12	12407820	12408170
chr12	12427620	12427970
chr12	12935620	12935695
chr12	12945820	12946120
chr12	17563576	17563876
chr12	18142092	18142567
chr12	21117046	21117271
chr12	21118421	21118621
chr12	21139771	21140071
chr12	25381986	25382261
chr12	25382486	25382786
chr12	25777135	25777460
chr12	29274222	29274522
chr12	30788138	30788363
chr12	32632393	32632643
chr12	32976818	32977293
chr12	32977668	32977868
chr12	33594943	33595243
chr12	33595718	33596043
chr12	34064793	34065343
chr12	36611506	36611756
chr12	36622846	36623071
chr12	38500246	38500371
chr12	40236589	40236864
chr12	50475785	50475935
chr12	50492560	50492985
chr12	52044655	52044930
chr12	52100605	52100955
chr12	54011817	54012117
chr12	55647261	55647586
chr12	56606957	56607282
chr12	57642150	57642400
chr12	57737800	57738150
chr12	57738375	57738525
chr12	57782025	57782225
chr12	57782600	57782800
chr12	58643375	58643525
chr12	58676950	58677200
chr12	70189232	70189582
chr12	70230957	70231182
chr12	70858932	70859107
chr12	71336257	71336532
chr12	71578632	71578982
chr12	71879332	71879357
chr12	72069482	72069732
chr12	72070782	72071082
chr12	72869435	72869760
chr12	73794949	73795249
chr12	73935799	73936149
chr12	73936474	73936824
chr12	73944224	73944424
chr12	74074224	74074349
chr12	74077724	74078074
chr12	74551149	74551424
chr12	74617599	74617824
chr12	74618324	74618624
chr12	74638799	74638999
chr12	74661124	74661374
chr12	75384974	75385199
chr12	76490497	76490722
chr12	76749297	76749622
chr12	76994472	76994722
chr12	76995322	76995622
chr12	77297622	77297947
chr12	77473947	77474172
chr12	77477672	77477997
chr12	77938147	77938422
chr12	78140297	78140647
chr12	78882397	78882722
chr12	80713697	80713997
chr12	80953697	80953897
chr12	81252922	81253122
chr12	81263522	81263772
chr12	81625539	81625889
chr12	81822514	81822839
chr12	82120739	82120864
chr12	82888339	82888614
chr12	83571039	83571289
chr12	84830827	84830927
chr12	84847602	84847702
chr12	85111852	85112202
chr12	85401977	85402152
chr12	85404227	85404477
chr12	85502527	85503027
chr12	85930677	85931052
chr12	86125452	86125802
chr12	86198652	86198977
chr12	86510422	86510747
chr12	86530397	86530622
chr12	86828747	86829047
chr12	87743722	87743972
chr12	87774247	87774572
chr12	87982772	87983022
chr12	88108772	88109147
chr12	88109972	88110272
chr12	88139747	88140097
chr12	88229122	88229347
chr12	88315622	88315972
chr12	88317772	88318022
chr12	88429272	88429647
chr12	88620847	88621172
chr12	92661583	92661883
chr12	99912735	99913410
chr12	101209710	101210035
chr12	101210835	101211360
chr12	101211835	101212160
chr12	101440035	101440435
chr12	103957835	103958160
chr12	104563685	104564060
chr12	105686410	105686710
chr12	106137060	106137360
chr12	106302060	106302335
chr12	106497010	106497385
chr12	107141260	107141560
chr12	107200885	107201210
chr12	107617560	107617910
chr12	109531228	109531578
chr12	109660728	109660928
chr12	109785703	109786053
chr12	109994978	109995053
chr12	109996053	109996553
chr12	111654453	111654753
chr12	111656978	111657253
chr12	112229753	112230878
chr12	112381478	112381778
chr12	113381403	113381603
chr12	114111753	114112078
chr12	114384303	114384603
chr12	114459453	114459778
chr12	114460228	114461303
chr12	118773064	118773239
chr12	119696296	119696521
chr12	120093646	120093946
chr12	120165221	120165471
chr12	120169096	120169371
chr13	3360450	3360650
chr13	3405900	3406275
chr13	12353809	12354034
chr13	12389009	12389209
chr13	12552834	12552859
chr13	13609091	13609491
chr13	13981716	13982016
chr13	15850971	15851271
chr13	18216329	18216579
chr13	20275929	20275979
chr13	20563679	20563929
chr13	21032254	21032604
chr13	21249954	21250104
chr13	21250679	21251054
chr13	21292404	21292704
chr13	21326229	21326579
chr13	21367029	21367054
chr13	21418079	21418379
chr13	21418879	21419154
chr13	21801804	21802104
chr13	22020429	22020779
chr13	22066029	22066329
chr13	22142829	22143129
chr13	23493454	23493979
chr13	23503504	23503804
chr13	23538404	23538429
chr13	23616529	23616829
chr13	24805429	24805829
chr13	25207879	25208204
chr13	25242054	25242354
chr13	29049654	29049979
chr13	29051479	29051679
chr13	30074929	30075129
chr13	31893129	31893354
chr13	33854654	33854979
chr13	34246779	34247079
chr13	34249529	34249729
chr13	34562354	34562604
chr13	35944654	35944854
chr13	37404453	37404753
chr13	37525928	37526253
chr13	37545028	37545303
chr13	37559678	37559853
chr13	38055203	38055528
chr13	38057478	38057828
chr13	38640578	38640928
chr13	38672503	38672978
chr13	40818195	40818245
chr13	41073020	41073345
chr13	41180595	41180820
chr13	41241645	41241970
chr13	41378620	41378920
chr13	41398045	41398370
chr13	43278272	43278622
chr13	43675147	43675472
chr13	43959972	43960272
chr13	45048172	45048372
chr13	45587397	45587697
chr13	45634672	45634972
chr13	45903197	45903522
chr13	46853397	46853622
chr13	46893547	46893872
chr13	46905422	46906172
chr13	48593007	48593382
chr13	48623882	48624157
chr13	48827982	48828207
chr13	50417897	50418097
chr13	51059447	51059797
chr13	51513973	51514223
chr13	53204887	53205212
chr13	53489310	53489635
chr13	53490035	53490235
chr13	53537710	53537910
chr13	53557335	53557510
chr13	54247823	54248148
chr13	54418423	54418723
chr13	54548364	54548714
chr13	54549289	54549539
chr13	54859489	54860164
chr13	54894289	54894539
chr13	54925514	54925639
chr13	55283789	55284264
chr13	55291639	55291889
chr13	55480689	55480739
chr13	55572764	55573039
chr13	55574614	55574789
chr13	55859114	55859264
chr13	56064664	56064964
chr13	56523714	56524039
chr13	58149463	58149788
chr13	58169238	58169488
chr13	59054813	59054988
chr13	59174938	59175238
chr13	59944163	59944513
chr13	60580438	60580588
chr13	60839888	60840163
chr13	62956037	62956387
chr13	63534161	63534411
chr13	64256636	64256836
chr13	65277592	65277842
chr13	65344642	65344842
chr13	65412292	65412417
chr13	66245669	66245719
chr13	67209489	67210039
chr13	67945184	67945384
chr13	70130131	70130456
chr13	70373306	70373681
chr13	71595995	71596320
chr13	72093932	72094207
chr13	72762775	72763000
chr13	72777699	72777899
chr13	73297696	73298246
chr13	73388746	73388996
chr13	73389521	73389846
chr13	73406121	73406421
chr13	73543271	73543571
chr13	73555296	73555596
chr13	73829946	73830346
chr13	74397771	74397896
chr13	74672446	74672621
chr13	81566412	81566712
chr13	81783287	81783487
chr13	83854581	83854931
chr13	84487595	84487645
chr13	91026366	91026641
chr13	91318166	91318291
chr13	93756702	93757002
chr13	94382902	94383227
chr13	94833227	94833427
chr13	94995556	94995831
chr13	95479856	95479931
chr13	96106506	96106781
chr13	96489931	96490231
chr13	96800631	96800956
chr13	97696681	97696756
chr13	97778231	97778431
chr13	97975331	97975681
chr13	98005031	98005306
chr13	98801248	98801573
chr13	98810623	98810873
chr13	99010223	99010548
chr13	99067998	99068173
chr13	99069048	99069373
chr13	99358973	99359198
chr13	100122998	100123348
chr13	101382898	101383198
chr13	101662098	101662448
chr13	102465898	102466148
chr13	102489523	102489823
chr13	103065098	103065298
chr13	103455373	103455673
chr13	103698048	103698223
chr13	104929648	104929998
chr13	105729973	105730298
chr13	110019430	110019605
chr13	110566305	110566630
chr13	110808580	110808880
chr13	110829505	110829580
chr13	110830330	110830630
chr13	112344255	112344480
chr13	112987255	112987280
chr13	114056855	114057180
chr13	115246405	115246630
chr13	117501101	117501351
chr13	118078476	118078751
chr14	8829710	8830285
chr14	9293053	9293353
chr14	12388947	12389172
chr14	12859597	12859747
chr14	14734397	14734547
chr14	15466647	15466847
chr14	19874638	19874813
chr14	20524901	20525226
chr14	20525676	20526026
chr14	20946351	20946376
chr14	20946626	20946876
chr14	21480245	21480545
chr14	21516320	21516495
chr14	21618020	21618345
chr14	22567370	22567595
chr14	22672595	22672845
chr14	22673170	22673420
chr14	24824320	24824395
chr14	26480177	26480377
chr14	26651702	26652077
chr14	27494852	27495127
chr14	27524852	27524977
chr14	27680427	27680752
chr14	27795052	27795252
chr14	27807752	27807952
chr14	29320745	29321020
chr14	30942552	30942927
chr14	31273127	31273377
chr14	31398677	31398752
chr14	32047152	32047502
chr14	33441802	33442052
chr14	34126869	34127169
chr14	34132669	34132969
chr14	34769294	34769569
chr14	34778969	34779169
chr14	35048244	35048569
chr14	35176294	35176544
chr14	35362644	35362744
chr14	35383519	35383769
chr14	35582144	35582469
chr14	35636319	35636594
chr14	35637444	35637669
chr14	41904126	41904376
chr14	42078651	42078676
chr14	42239001	42239201
chr14	44110448	44110673
chr14	46159898	46160198
chr14	46170773	46171098
chr14	46172123	46172448
chr14	46186248	46186523
chr14	46310673	46310848
chr14	47693723	47694323
chr14	47706423	47706598
chr14	47706998	47707273
chr14	47973998	47974273
chr14	48217523	48217773
chr14	50449574	50449724
chr14	50682249	50682499
chr14	51683024	51683274
chr14	51684474	51684799
chr14	52628499	52628899
chr14	52642649	52642949
chr14	52766424	52766474
chr14	52877524	52877799
chr14	52958349	52958674
chr14	54684208	54684558
chr14	54847671	54848046
chr14	55036707	55036982
chr14	55147307	55147632
chr14	55213007	55213157
chr14	55698116	55698441
chr14	55732866	55733141
chr14	56139241	56139466
chr14	56482616	56482966
chr14	57217627	57217927
chr14	57965102	57965277
chr14	58026227	58026502
chr14	58529452	58529777
chr14	60231802	60232102
chr14	61762727	61763077
chr14	61896202	61896302
chr14	61913077	61913902
chr14	61950152	61950452
chr14	62269427	62269702
chr14	62952777	62953077
chr14	63584302	63584477
chr14	63695027	63695327
chr14	63696027	63696302
chr14	63874827	63875102
chr14	64414027	64414377
chr14	65243102	65243402
chr14	65244902	65244977
chr14	65245852	65246177
chr14	65768852	65769152
chr14	65788852	65789202
chr14	66000477	66000802
chr14	67410627	67410952
chr14	67807552	67807927
chr14	68669602	68669927
chr14	68685852	68686202
chr14	68752727	68753052
chr14	70107202	70107552
chr14	70261227	70261477
chr14	70262302	70262652
chr14	70474302	70474477
chr14	70908252	70908502
chr14	71018027	71018052
chr14	71180552	71180902
chr14	76167827	76168152
chr14	76229252	76229577
chr14	76235127	76235202
chr14	76270552	76270702
chr14	76666152	76666352
chr14	76825277	76825552
chr14	76842077	76842152
chr14	76866727	76867077
chr14	76879602	76879902
chr14	76888602	76888652
chr14	76915427	76915627
chr14	77140127	77140477
chr14	78442052	78442302
chr14	79027677	79028002
chr14	79613127	79613152
chr14	79887327	79887527
chr14	80243127	80243377
chr14	84846858	84847083
chr14	87966935	87967285
chr14	99749035	99749060
chr14	100857535	100857635
chr14	102181186	102181461
chr14	102345961	102346261
chr14	103458892	103459067
chr14	104118038	104118313
chr14	105434388	105434438
chr14	106298068	106298368
chr14	106899881	106900131
chr14	115232235	115232485
chr14	118442276	118442526
chr14	119109005	119109205
chr14	120460440	120460640
chr14	120537115	120537365
chr14	121231017	121231342
chr14	121840117	121840317
chr14	121850342	121850667
chr14	121854742	121855067
chr14	121856217	121856367
chr14	122621992	122622117
chr14	122622992	122623267
chr14	122653992	122654092
chr14	122805142	122805342
chr14	122852667	122852942
chr15	5019110	5019485
chr15	5186535	5186885
chr15	6336660	6336685
chr15	6575785	6576085
chr15	7924410	7924710
chr15	8545335	8545585
chr15	8577085	8577410
chr15	8579285	8579535
chr15	9054274	9054449
chr15	11336630	11336980
chr15	11337205	11337480
chr15	11937680	11937905
chr15	11967105	11967455
chr15	12126530	12126830
chr15	12305330	12305655
chr15	12480855	12480880
chr15	12935705	12936030
chr15	25370780	25371005
chr15	27780566	27780941
chr15	27814141	27814441
chr15	27835216	27835391
chr15	28111791	28112041
chr15	31239366	31239566
chr15	31348841	31349141
chr15	33946591	33946841
chr15	33951766	33952066
chr15	34107241	34107541
chr15	34672816	34673116
chr15	35222641	35222966
chr15	35256416	35256641
chr15	36058216	36058516
chr15	36081791	36082091
chr15	36435341	36435541
chr15	36508366	36508691
chr15	36645816	36646166
chr15	36909641	36909916
chr15	37063666	37063966
chr15	38176841	38177366
chr15	38177616	38177941
chr15	38227016	38227291
chr15	38403566	38403866
chr15	38770322	38770622
chr15	39166247	39166572
chr15	40994472	40994722
chr15	40995347	40995372
chr15	41308572	41308872
chr15	41697797	41697972
chr15	51851897	51852047
chr15	54509247	54509572
chr15	54839397	54839647
chr15	54938147	54938397
chr15	55098747	55098922
chr15	55100197	55100522
chr15	55878472	55878772
chr15	58294847	58295122
chr15	58701347	58701922
chr15	59112474	59112624
chr15	59450324	59450424
chr15	59481924	59482049
chr15	63727139	63727839
chr15	65819264	65819564
chr15	67006243	67006393
chr15	72639524	72639649
chr15	72640399	72640924
chr15	72899299	72899624
chr15	74350075	74350250
chr15	74420150	74420525
chr15	74522800	74523025
chr15	74703400	74703675
chr15	74798625	74798975
chr15	74917450	74917650
chr15	74918600	74918675
chr15	75538475	75538600
chr15	75558000	75558375
chr15	75562350	75562525
chr15	75713225	75713625
chr15	76026975	76027475
chr15	76029050	76029375
chr15	76038475	76038775
chr15	76186800	76186950
chr15	76364450	76364775
chr15	76496875	76497150
chr15	76741825	76742050
chr15	76804125	76804350
chr15	76902025	76902200
chr15	77143950	77144000
chr15	77166900	77167425
chr15	77168350	77168600
chr15	77172500	77172800
chr15	77173875	77174125
chr15	77189100	77189450
chr15	77197750	77197900
chr15	77198600	77198950
chr15	77824650	77824850
chr15	77867775	77867850
chr15	78278075	78278350
chr15	78278650	78278975
chr15	78362675	78362950
chr15	78412375	78412725
chr15	78421250	78421550
chr15	78423125	78423250
chr15	78550575	78550875
chr15	79092900	79093100
chr15	79101600	79101875
chr15	79300075	79300350
chr15	79578450	79578800
chr15	79658825	79659125
chr15	79678225	79678325
chr15	79713700	79714000
chr15	79842250	79842400
chr15	80536550	80536850
chr15	81306100	81306350
chr15	81344825	81345075
chr15	81524400	81524625
chr15	81661800	81662250
chr15	81995750	81996075
chr15	82248041	82248291
chr15	82888139	82888264
chr15	83040664	83040914
chr15	83085639	83085964
chr15	83327739	83328039
chr15	83401139	83401414
chr15	83902614	83902964
chr15	83904364	83904714
chr15	83905239	83905464
chr15	84602864	84603114
chr15	86035764	86036064
chr15	87454464	87454714
chr15	87456089	87456414
chr15	88229564	88229764
chr15	88391539	88391789
chr15	88492564	88492839
chr15	88706889	88707139
chr15	89040589	89040914
chr15	89378789	89378989
chr15	89387114	89387389
chr15	89389814	89390014
chr15	91539639	91539889
chr15	91567264	91567514
chr15	92833726	92833926
chr15	92919801	92920076
chr15	92946126	92946201
chr15	93333151	93333351
chr15	93349376	93349551
chr15	94326451	94326701
chr15	94431826	94432101
chr15	95356526	95356726
chr15	95556272	95556597
chr15	96319947	96320172
chr15	96337897	96338197
chr15	96373522	96373822
chr15	96782272	96782472
chr15	96783872	96784147
chr15	96899622	96899822
chr15	96956272	96956597
chr15	97065672	97065997
chr15	97067397	97067722
chr15	97084872	97085122
chr15	97157497	97157522
chr15	97157947	97158272
chr15	97375522	97375847
chr15	97412122	97412422
chr15	97494097	97494897
chr15	97495772	97496097
chr15	97497822	97498147
chr15	97680072	97680372
chr15	97680922	97681147
chr15	98011897	98012172
chr15	98239322	98239422
chr15	98340947	98341197
chr15	98434197	98434397
chr15	98457297	98457522
chr15	98529872	98530147
chr15	98634597	98634872
chr15	98722647	98722997
chr15	98823472	98823797
chr15	98824347	98824672
chr15	98830997	98831247
chr15	98870772	98871097
chr15	98879897	98880622
chr15	98929497	98929797
chr15	98930497	98930872
chr15	98944222	98944422
chr15	99301497	99301847
chr15	99508572	99508822
chr15	100442972	100443172
chr15	100549097	100549347
chr15	100585322	100585522
chr15	100587847	100588522
chr15	100598697	100598772
chr15	100700972	100701022
chr15	100745472	100745772
chr15	100870147	100870447
chr15	100883022	100883497
chr15	100935872	100936197
chr15	100975822	100976147
chr15	101052222	101052547
chr15	101061472	101061797
chr15	101069397	101069447
chr15	101069672	101070022
chr15	101665322	101665622
chr15	101691247	101691422
chr15	101813847	101814047
chr15	101814347	101815097
chr15	101896072	101896522
chr15	101937122	101937147
chr15	101938422	101938772
chr15	101991172	101991347
chr15	102008697	102009047
chr15	102054922	102055222
chr15	102207672	102207922
chr15	102238572	102238672
chr15	102292147	102292297
chr15	102523447	102523647
chr15	102565572	102565772
chr15	102773872	102773922
chr15	103012547	103012972
chr15	103013622	103013972
chr15	103154422	103154772
chr15	103166847	103166972
chr16	3122800	3123200
chr16	4016972	4017097
chr16	4268072	4268422
chr16	4475072	4475422
chr16	5306672	5307022
chr16	5473522	5473822
chr16	5537322	5537597
chr16	5537897	5538247
chr16	8409372	8409597
chr16	8771248	8771398
chr16	9009538	9009888
chr16	10088890	10089090
chr16	10873715	10874040
chr16	13130515	13130890
chr16	13160240	13160590
chr16	16197540	16197690
chr16	17815405	17815780
chr16	17831930	17832205
chr16	17921930	17922030
chr16	18036830	18037130
chr16	18345380	18345680
chr16	18393305	18393505
chr16	18617805	18618105
chr16	18626655	18626980
chr16	18687505	18687830
chr16	18696530	18696855
chr16	20179905	20180155
chr16	20362255	20362455
chr16	20702555	20702905
chr16	20804580	20804930
chr16	21246065	21246190
chr16	22719469	22719694
chr16	23165614	23165814
chr16	23898412	23898687
chr16	23898987	23899312
chr16	23982337	23982937
chr16	23984262	23984562
chr16	23985537	23985637
chr16	28517899	28518249
chr16	28593199	28593424
chr16	29560964	29561214
chr16	30067189	30067339
chr16	30188264	30188539
chr16	30236489	30236789
chr16	30308814	30308839
chr16	30521289	30521589
chr16	30870139	30870464
chr16	30939364	30939614
chr16	30940839	30941064
chr16	31458289	31459039
chr16	31905489	31905814
chr16	31936789	31936914
chr16	31944064	31944439
chr16	32115389	32115714
chr16	32499764	32500139
chr16	32659514	32659839
chr16	32697239	32697564
chr16	32697789	32698064
chr16	32813064	32813764
chr16	33337214	33337739
chr16	33714389	33714539
chr16	33754964	33755089
chr16	34667089	34667439
chr16	35869264	35869364
chr16	35967489	35967664
chr16	36473322	36473622
chr16	37682422	37683022
chr16	37684822	37685072
chr16	37688347	37688622
chr16	38255372	38255472
chr16	38306597	38306897
chr16	38321597	38321897
chr16	38483006	38483131
chr16	39056206	39056481
chr16	39984256	39984531
chr16	40968256	40968581
chr16	42190231	42190456
chr16	42190806	42191131
chr16	42306206	42306331
chr16	43753056	43753356
chr16	43802231	43802431
chr16	44063331	44063731
chr16	44392331	44392706
chr16	45580131	45580281
chr16	45844576	45844626
chr16	50046163	50046463
chr16	50381090	50381415
chr16	50530240	50530565
chr16	50736915	50737240
chr16	55824037	55824112
chr16	55887862	55888162
chr16	56064587	56064787
chr16	57363230	57363405
chr16	63856849	63857024
chr16	72649615	72649840
chr16	76292515	76292640
chr16	84550728	84551003
chr16	84955665	84956015
chr16	87246824	87247074
chr16	87597774	87598024
chr16	89774036	89774386
chr16	89774611	89774886
chr16	90197861	90198136
chr16	91561411	91561586
chr16	91884411	91884811
chr16	91886236	91886436
chr16	91918061	91918386
chr16	91935411	91935711
chr16	91936111	91936336
chr16	91936586	91936886
chr16	92341211	92341536
chr16	92698986	92699236
chr16	93817230	93817405
chr16	93918580	93918880
chr16	93975680	93976030
chr16	94064505	94064730
chr16	94510709	94510884
chr16	94523359	94523609
chr16	94935334	94935684
chr16	94965359	94965684
chr16	95563109	95563909
chr16	96579597	96579847
chr16	97387497	97387672
chr16	97493947	97494247
chr16	98000341	98000641
chr17	3230143	3230493
chr17	3570918	3571218
chr17	5190618	5190668
chr17	5402143	5402418
chr17	5402693	5403043
chr17	5753093	5753368
chr17	6005893	6006043
chr17	6982591	6982841
chr17	8014716	8015016
chr17	8602041	8602191
chr17	8785591	8785841
chr17	10693608	10693933
chr17	12564383	12564408
chr17	12564933	12565308
chr17	13073109	13073434
chr17	15924049	15924249
chr17	15968824	15969099
chr17	16358221	16358421
chr17	17886371	17886646
chr17	17974996	17975296
chr17	21652717	21652967
chr17	21786967	21787242
chr17	21816242	21816542
chr17	23767170	23767495
chr17	23837195	23837370
chr17	24130670	24130895
chr17	24152770	24153070
chr17	24349270	24349470
chr17	25611295	25611920
chr17	25612870	25613195
chr17	25704745	25705070
chr17	26799845	26800195
chr17	27141381	27141706
chr17	27169781	27170131
chr17	27184706	27185031
chr17	27821881	27822106
chr17	27839431	27839781
chr17	27855331	27855506
chr17	27938281	27938531
chr17	28362956	28363356
chr17	28495306	28495506
chr17	28510756	28511056
chr17	28523156	28523481
chr17	28623831	28623931
chr17	28656881	28657081
chr17	28674856	28675206
chr17	29013806	29014156
chr17	29016781	29017131
chr17	29019856	29020031
chr17	29046531	29046831
chr17	29047181	29047406
chr17	29067381	29067606
chr17	29232431	29232756
chr17	29899508	29899808
chr17	29926683	29927008
chr17	29933108	29933358
chr17	29985758	29986108
chr17	30068633	30068808
chr17	30727733	30728108
chr17	30739183	30739458
chr17	30743483	30743783
chr17	31011158	31011833
chr17	31017358	31017658
chr17	31391535	31391860
chr17	31403060	31403185
chr17	31454485	31454810
chr17	31514910	31515235
chr17	31648035	31648135
chr17	31666310	31666585
chr17	31830185	31830485
chr17	32255539	32255639
chr17	32280089	32280439
chr17	32298989	32299289
chr17	32620267	32620617
chr17	32665741	32666041
chr17	32688064	32688389
chr17	32772021	32772271
chr17	32839760	32840085
chr17	32890659	32890884
chr17	33028127	33028277
chr17	33041427	33041652
chr17	33042177	33042502
chr17	33088452	33088702
chr17	33722457	33722582
chr17	34056416	34056541
chr17	34057716	34058041
chr17	34061866	34062191
chr17	34062691	34062966
chr17	34063541	34063866
chr17	34105441	34106141
chr17	34140466	34140716
chr17	35028389	35028639
chr17	35048764	35049389
chr17	35158089	35158439
chr17	35432842	35433067
chr17	35438617	35438717
chr17	35438942	35439292
chr17	35557442	35557817
chr17	35571817	35572167
chr17	35679867	35680167
chr17	35681642	35681942
chr17	35727742	35728117
chr17	35729117	35729367
chr17	35772317	35772367
chr17	35772592	35772867
chr17	36368442	36368667
chr17	37186867	37187192
chr17	43020865	43020940
chr17	43402154	43402404
chr17	43463648	43463823
chr17	43955369	43955669
chr17	44303044	44303244
chr17	45730668	45730843
chr17	45734118	45734343
chr17	45763793	45764118
chr17	45766793	45767193
chr17	45767493	45767518
chr17	45779718	45780068
chr17	45861243	45861568
chr17	45942418	45942643
chr17	46212068	46212418
chr17	46598460	46598610
chr17	46621685	46621860
chr17	46658885	46659485
chr17	47040808	47041208
chr17	47252708	47253033
chr17	47605633	47605783
chr17	47648108	47648408
chr17	47841683	47841983
chr17	47867508	47867783
chr17	47877208	47877483
chr17	48001483	48001808
chr17	48010408	48010758
chr17	48041108	48041308
chr17	48113983	48114208
chr17	48169083	48169333
chr17	48606908	48607208
chr17	48786058	48786158
chr17	49346083	49346308
chr17	50090908	50091133
chr17	53542246	53542596
chr17	56071080	56071280
chr17	56139330	56139380
chr17	56150105	56150480
chr17	56390964	56391289
chr17	56445389	56445489
chr17	56564989	56565289
chr17	56808299	56808574
chr17	57178410	57178710
chr17	57235998	57236323
chr17	57236948	57236998
chr17	57239494	57239619
chr17	57319840	57320140
chr17	57444663	57444813
chr17	59048763	59049013
chr17	63133337	63133612
chr17	63233562	63233837
chr17	63779312	63779587
chr17	63842537	63842812
chr17	64287370	64287695
chr17	64842224	64842524
chr17	65280449	65280599
chr17	65907572	65907922
chr17	65908622	65908972
chr17	66075547	66075872
chr17	66219497	66219847
chr17	66582956	66583156
chr17	66908295	66908620
chr17	68219545	68219895
chr17	69191130	69191155
chr17	69231038	69231338
chr17	69824688	69824963
chr17	70779063	70779313
chr17	70779763	70780038
chr17	71056338	71056663
chr17	71070083	71070283
chr17	71086783	71087058
chr17	71087583	71087808
chr17	71095708	71095908
chr17	71114708	71114983
chr17	72012008	72012258
chr17	72223483	72223733
chr17	72871783	72872083
chr17	73650633	73650933
chr17	73651483	73651808
chr17	74830958	74831158
chr17	75416780	75417105
chr17	75474755	75474955
chr17	78991757	78992082
chr17	79294832	79295032
chr17	80418564	80418864
chr17	80420039	80420089
chr17	80953039	80953389
chr17	80956914	80957139
chr17	80958539	80958639
chr17	80959089	80959289
chr17	81224189	81224489
chr17	83400989	83401189
chr17	83962989	83963289
chr17	84207364	84207689
chr17	84249864	84250164
[truncated: 2,757 more rows]
