# Supplementary material for: Cfp1 is required for gene expression-dependent H3K4 trimethylation and H3K9 acetylation in embryonic stem cells
Source: Genome Biol. 2014 Sep 4;15(9):451. doi: 10.1186/s13059-014-0451-x (PMC4189735; doi:10.1186/s13059-014-0451-x)
Supplement: Additional file 10: Table S5. — Subset of Smc1a binding sites (from [42]). [file 13059_2014_451_MOESM10_ESM.xls]

## Sheet: Smc1 binding sites subsets
Additional File 10. Table S5.
Subset of Smc1a binding sites (From Kaghey et al., Nature , 2010)
Chr	Start	End
chr1	4482150	4482350
chr1	4483250	4483300
chr1	4483800	4483925
chr1	4561875	4562000
chr1	5007975	5008200
chr1	5012825	5013025
chr1	6372900	6373125
chr1	12826067	12826467
chr1	12826892	12827142
chr1	12854342	12854392
chr1	13093967	13094217
chr1	13132942	13133167
chr1	14730142	14730492
chr1	19195792	19195992
chr1	19225017	19225042
chr1	20777355	20777455
chr1	21156330	21156705
chr1	23965764	23965864
chr1	25285549	25285699
chr1	33771849	33771924
chr1	34062649	34062824
chr1	34064449	34064549
chr1	34068124	34068149
chr1	34068924	34069024
chr1	34130624	34130924
chr1	34131499	34131599
chr1	34134224	34134349
chr1	34160774	34160874
chr1	34164074	34164099
chr1	34542699	34542974
chr1	34568024	34568249
chr1	34858524	34858574
chr1	36067799	36067924
chr1	36121624	36122099
chr1	36313249	36313299
chr1	36637449	36637674
chr1	36766774	36766874
chr1	36841499	36841799
chr1	36842174	36842224
chr1	36842924	36842999
chr1	36843374	36843499
chr1	37000774	37000949
chr1	37086249	37086299
chr1	37101024	37101074
chr1	38824949	38825024
chr1	39419099	39419299
chr1	39818174	39818599
chr1	39993274	39993724
chr1	40323574	40323724
chr1	42741699	42741949
chr1	42743299	42743399
chr1	42771499	42771699
chr1	43326624	43326774
chr1	43955874	43956474
chr1	44098749	44098949
chr1	50984074	50984399
chr1	51515974	51516199
chr1	52065374	52065399
chr1	52065924	52066099
chr1	52170799	52170874
chr1	53010399	53010574
chr1	53763324	53763499
chr1	53806974	53806999
chr1	57012724	57012799
chr1	58026873	58027048
chr1	58826948	58827148
chr1	59433298	59433523
chr1	59434223	59434323
chr1	59479748	59479773
chr1	59480048	59480548
chr1	59641598	59641823
chr1	59660948	59661123
chr1	60910323	60910548
chr1	62753098	62753148
chr1	62753423	62753548
chr1	62754223	62754423
chr1	63013598	63013623
chr1	63157398	63157673
chr1	63158648	63158698
chr1	63256848	63256998
chr1	64778923	64778948
chr1	64779348	64779373
chr1	64779598	64779623
chr1	65158748	65158923
chr1	65225998	65226023
chr1	65358823	65358948
chr1	69423516	69423691
chr1	69735616	69735891
chr1	71859191	71859216
chr1	72360241	72360366
chr1	72537491	72537566
chr1	72812192	72812367
chr1	72852867	72853092
chr1	72916917	72916992
chr1	73909192	73909817
chr1	74115042	74115117
chr1	74144942	74145242
chr1	74414992	74415042
chr1	74433192	74433267
chr1	74443342	74443367
chr1	74443867	74444167
chr1	74444992	74445092
chr1	74849542	74849917
chr1	74853067	74853192
chr1	74854642	74854992
chr1	74855592	74855667
chr1	74863667	74863692
chr1	74871717	74871967
chr1	75121192	75121443
chr1	75341277	75341402
chr1	75341952	75342277
chr1	75384177	75384252
chr1	75418677	75418752
chr1	75444177	75444402
chr1	75484277	75484527
chr1	75506152	75506302
chr1	75556077	75556502
chr1	77509102	77509177
chr1	78213928	78214028
chr1	78721276	78721301
chr1	82290826	82291001
chr1	82430201	82430251
chr1	82816776	82816976
chr1	84619650	84619800
chr1	87633154	87633404
chr1	87956054	87956354
chr1	88133029	88133054
chr1	88207604	88207629
chr1	88208154	88208354
chr1	88277829	88277854
chr1	88337179	88337504
chr1	88384104	88384204
chr1	88384454	88384529
chr1	88401154	88401179
chr1	88428979	88429279
chr1	89072779	89072854
chr1	89142879	89143054
chr1	89371829	89371979
chr1	89438204	89438329
chr1	90565529	90566104
chr1	90602329	90602704
chr1	91087979	91088329
chr1	91477829	91477979
chr1	91836479	91837304
chr1	91838529	91838829
chr1	91839779	91840154
chr1	92415946	92416021
chr1	92489421	92489696
chr1	92949846	92949896
chr1	95073046	95073071
chr1	95073396	95073496
chr1	95564371	95564546
chr1	95565321	95565471
chr1	95931671	95931771
chr1	103653230	103653405
chr1	107777780	107777805
chr1	107968705	107968730
chr1	114313430	114313580
chr1	120945631	120945831
chr1	120972306	120972856
chr1	120973406	120973531
chr1	122239406	122239431
chr1	122446831	122447106
chr1	123286306	123286431
chr1	127807106	127807356
chr1	130369106	130369231
chr1	132773581	132773806
chr1	132774881	132774931
chr1	133156956	133157231
chr1	133166806	133167131
chr1	133445706	133445756
chr1	134053956	134054256
chr1	134055306	134055581
chr1	134097231	134097706
chr1	134107481	134107881
chr1	134108806	134109031
chr1	134655256	134655931
chr1	134930331	134930481
chr1	134997981	134998331
chr1	135042906	135042931
chr1	135077831	135077881
chr1	135078356	135078406
chr1	135079231	135079281
chr1	135226006	135226106
chr1	135389231	135389681
chr1	135390031	135390206
chr1	135590816	135591191
chr1	135674541	135674616
chr1	135956391	135956466
chr1	135957341	135957366
chr1	135957941	135957966
chr1	136085966	136086041
chr1	136452141	136452291
chr1	136453416	136453441
chr1	136467366	136467416
chr1	137095766	137095866
chr1	137096116	137096191
chr1	137264741	137265216
chr1	137265666	137266041
chr1	137573716	137573741
chr1	137596091	137596291
chr1	137625741	137625791
chr1	137685416	137685441
chr1	138035716	138035891
chr1	138036816	138036966
chr1	138056541	138056691
chr1	138071766	138071816
chr1	138466941	138467141
chr1	138541141	138541341
chr1	138678466	138678616
chr1	138849366	138849466
chr1	138850191	138850316
chr1	139220491	139220791
chr1	153391837	153391962
chr1	154137962	154138112
chr1	154940412	154940612
chr1	154940887	154941087
chr1	154948587	154948937
chr1	155019662	155019887
chr1	155118087	155118262
chr1	155233787	155234187
chr1	155340737	155340862
chr1	155527687	155527862
chr1	155654537	155654787
chr1	155694037	155694062
chr1	155965237	155965487
chr1	155965762	155966087
chr1	156570662	156570862
chr1	157071387	157071512
chr1	157285912	157286087
chr1	158599704	158600004
chr1	158682604	158682829
chr1	158886479	158886704
chr1	158913879	158913929
chr1	159006354	159006779
chr1	159007229	159007529
chr1	159009454	159009754
chr1	159011629	159011854
chr1	159012279	159012479
chr1	159016304	159016604
chr1	159490704	159490929
chr1	161453929	161453979
chr1	161454254	161454404
chr1	162140179	162140204
chr1	163100804	163101204
chr1	163125679	163125929
chr1	166114831	166114931
chr1	166245581	166245656
chr1	166424331	166424356
chr1	166424581	166424681
chr1	166828956	166829156
chr1	167050506	167050806
chr1	167250656	167251031
chr1	167515881	167515906
chr1	167770906	167770956
chr1	167986531	167986581
chr1	168212731	168212906
chr1	169200856	169200881
chr1	169219781	169220106
chr1	169428156	169428481
chr1	169819156	169819181
chr1	172963956	172964156
chr1	173041131	173041281
chr1	173089531	173089831
chr1	173310106	173310406
chr1	173408506	173408581
chr1	174147356	174147531
chr1	174240331	174240531
chr1	174241581	174241781
chr1	174242331	174242556
chr1	174256256	174256456
chr1	174256906	174256981
chr1	174299031	174299181
chr1	174420181	174420206
chr1	174420456	174420831
chr1	174462731	174462756
chr1	174480881	174480981
chr1	174493631	174493756
chr1	179268906	179268931
chr1	180288731	180288756
chr1	180290331	180290731
chr1	180291006	180291231
chr1	181067031	181067056
chr1	181664581	181664956
chr1	181778081	181778131
chr1	182145131	182145556
chr1	182156556	182156756
chr1	182186331	182186431
chr1	182295431	182295581
chr1	182317631	182318006
chr1	182352306	182352606
chr1	182501406	182501631
chr1	182694006	182694406
chr1	182698606	182698781
chr1	182709356	182709381
chr1	182723706	182723881
chr1	182724456	182724581
chr1	182818931	182818956
chr1	182819431	182819481
chr1	182820006	182820081
chr1	182831406	182831531
chr1	182875981	182876006
chr1	183164381	183164406
chr1	183187056	183187106
chr1	183811156	183811381
chr1	183811731	183812006
chr1	184024606	184024631
chr1	184070631	184070856
chr1	184073506	184073731
chr1	184458831	184458881
chr1	184469356	184469856
chr1	184890256	184890606
chr1	186676441	186676491
chr1	186922966	186923166
chr1	188657266	188657291
chr1	189276066	189276241
chr1	190837491	190837516
chr1	192949839	192950189
chr1	193136764	193136789
chr1	193256564	193256689
chr1	194267858	194268183
chr1	195330995	195331170
chr1	195368670	195368770
chr1	195415245	195415595
chr1	197067595	197067620
chr10	3270000	3270300
chr10	6011825	6012000
chr10	6012800	6013250
chr10	6056125	6056200
chr10	6056425	6056825
chr10	6104125	6104175
chr10	8600933	8600958
chr10	11169708	11170083
chr10	12209633	12209808
chr10	12268558	12268908
chr10	12270183	12270208
chr10	12335633	12335733
chr10	12661583	12661608
chr10	13044158	13044183
chr10	17917190	17917440
chr10	18039015	18039090
chr10	18049315	18049340
chr10	18049790	18049840
chr10	18189140	18189315
chr10	18251440	18251490
chr10	18908065	18908115
chr10	19072840	19073040
chr10	19161915	19161990
chr10	19428715	19428865
chr10	19845140	19845315
chr10	19890340	19890565
chr10	20119990	20120015
chr10	20120240	20120390
chr10	20775365	20775390
chr10	20776065	20776190
chr10	20877915	20878190
chr10	21185165	21185590
chr10	21643490	21643715
chr10	21657065	21657165
chr10	21715215	21715240
chr10	21715890	21716015
chr10	21860715	21861015
chr10	21883565	21883590
chr10	21994790	21994840
chr10	23699140	23699440
chr10	24310940	24311265
chr10	24584440	24584515
chr10	24749165	24749390
chr10	25016965	25017040
chr10	25034340	25034365
chr10	26492265	26492290
chr10	27807565	27807640
chr10	27807865	27808015
chr10	29252865	29252990
chr10	30530765	30530940
chr10	33753715	33754115
chr10	33949990	33950315
chr10	34036840	34036915
chr10	38890215	38890265
chr10	38890990	38891340
chr10	38891565	38891865
chr10	39932215	39932890
chr10	40145515	40145590
chr10	40145840	40145865
chr10	40360290	40360440
chr10	41409716	41409866
chr10	41654666	41654966
chr10	41917016	41917191
chr10	42299691	42299766
chr10	42311191	42311216
chr10	42312116	42312241
chr10	42661766	42662316
chr10	42677941	42678266
chr10	42708591	42708616
chr10	43425866	43425891
chr10	43462416	43462841
chr10	43868541	43869091
chr10	44177341	44177366
chr10	44178641	44178741
chr10	44720641	44720816
chr10	45193066	45193091
chr10	46539816	46539866
chr10	51273191	51273316
chr10	51273691	51273816
chr10	51997991	51998241
chr10	53223391	53223491
chr10	56151766	56151791
chr10	57167791	57167816
chr10	57994991	57995166
chr10	59002291	59002316
chr10	59383891	59384091
chr10	59406291	59406316
chr10	59420666	59420741
chr10	59653966	59654766
chr10	59656741	59656816
chr10	60150291	60150491
chr10	60275266	60275316
chr10	60289491	60289916
chr10	60291016	60291416
chr10	60819041	60819091
chr10	60928891	60929191
chr10	60929816	60929941
chr10	60954791	60955116
chr10	61065191	61065266
chr10	61065491	61065866
chr10	61068591	61068941
chr10	61291791	61291941
chr10	61294491	61294516
chr10	61573716	61573966
chr10	61705766	61706041
chr10	61777141	61777241
chr10	61867666	61867841
chr10	62346866	62346991
chr10	62349141	62349216
chr10	62350266	62350391
chr10	62628966	62628991
chr10	62829741	62829766
chr10	66270341	66270641
chr10	66277566	66277591
chr10	66364466	66364491
chr10	66377191	66377341
chr10	66432416	66432666
chr10	66465516	66466191
chr10	66466716	66466766
chr10	66781991	66782116
chr10	67458216	67458391
chr10	67515091	67515391
chr10	67537641	67537766
chr10	67600241	67600266
chr10	67609616	67609841
chr10	67620016	67620041
chr10	67739141	67739441
chr10	67745941	67746216
chr10	68258491	68258566
chr10	68861516	68861691
chr10	68994491	68994566
chr10	69038291	69038441
chr10	69718441	69718566
chr10	69969291	69969441
chr10	69970766	69970866
chr10	69983016	69983116
chr10	70426473	70426548
chr10	70680848	70681298
chr10	72559723	72559798
chr10	74387979	74388354
chr10	75098504	75099054
chr10	75111854	75112129
chr10	75295004	75295329
chr10	75299904	75300054
chr10	75300279	75300429
chr10	75344504	75345279
chr10	75345929	75346004
chr10	75346229	75346304
chr10	75395629	75395854
chr10	75666829	75666854
chr10	75902279	75902354
chr10	76484029	76484429
chr10	76641429	76641454
chr10	77032779	77032804
chr10	77035029	77035354
chr10	77622491	77623066
chr10	77723666	77723791
chr10	78208591	78208816
chr10	78785141	78785166
chr10	79242891	79242916
chr10	79243541	79243666
chr10	79243891	79243941
chr10	79274991	79275216
chr10	79303416	79303941
chr10	79384541	79384716
chr10	79516441	79516516
chr10	79516916	79517066
chr10	79622916	79623066
chr10	79624166	79624191
chr10	79785816	79785916
chr10	79786591	79786716
chr10	79972091	79972441
chr10	80069316	80069416
chr10	80214141	80214166
chr10	80394991	80395091
chr10	80399191	80399316
chr10	80403191	80403216
chr10	80403441	80403491
chr10	80403991	80404141
chr10	80448666	80448741
chr10	80461566	80461816
chr10	80592991	80593066
chr10	80720541	80720566
chr10	80747691	80747816
chr10	80751391	80751466
chr10	80795666	80795691
chr10	80809566	80809616
chr10	80879816	80879941
chr10	80915866	80915891
chr10	80927341	80927366
chr10	80928191	80928291
chr10	80936641	80936666
chr10	81027591	81027816
chr10	81096141	81096466
chr10	81509496	81509696
chr10	82161821	82161846
chr10	82240746	82240771
chr10	82363196	82363296
chr10	82364271	82364496
chr10	83192396	83192446
chr10	83482171	83482296
chr10	83483246	83483296
chr10	84373821	84373871
chr10	84508071	84508371
chr10	85002421	85002896
chr10	85087571	85087996
chr10	86099621	86100146
chr10	86910121	86910221
chr10	86910521	86910546
chr10	87839796	87839821
chr10	88010371	88010646
chr10	90242821	90242921
chr10	90650196	90650396
chr10	90650771	90650796
chr10	90658046	90658071
chr10	93011746	93012071
chr10	93056646	93057021
chr10	93281396	93281746
chr10	93296396	93296596
chr10	93296971	93297021
chr10	94454446	94454471
chr10	94454821	94455146
chr10	94714546	94714571
chr10	94772246	94772321
chr10	94778446	94778471
chr10	95183371	95183496
chr10	95354921	95355071
chr10	95357371	95357571
chr10	96775621	96775946
chr10	98547596	98547846
chr10	98816371	98816471
chr10	98922771	98922871
chr10	98923496	98923621
chr10	99082096	99082371
chr10	107736096	107736146
chr10	107883396	107883446
chr10	109893221	109893246
chr10	110293121	110293396
chr10	110368846	110369146
chr10	110544571	110544771
chr10	110545971	110546071
chr10	111666621	111666746
chr10	115633821	115634021
chr10	115634521	115634621
chr10	116090796	116090921
chr10	116470946	116471146
chr10	116646796	116646946
chr10	116848821	116848921
chr10	116869646	116869721
chr10	116872446	116872721
chr10	116873896	116874121
chr10	117114264	117114289
chr10	117234863	117234888
chr10	117343438	117343613
chr10	117540338	117540588
chr10	117562988	117563038
chr10	118517713	118517888
chr10	118731921	118731946
chr10	119240596	119240996
chr10	119417321	119417421
chr10	119608546	119608571
chr10	119707921	119708121
chr10	120309671	120309846
chr10	120312796	120312946
chr10	120313271	120313446
chr10	120953396	120953621
chr10	120970221	120970346
chr10	121542546	121542821
chr10	122231371	122231646
chr10	122239346	122239371
chr10	122332346	122332371
chr10	122424771	122425096
chr10	124825971	124826071
chr10	126189857	126189957
chr10	126190357	126190457
chr10	126201857	126202032
chr10	126270107	126270257
chr10	126365682	126365807
chr10	126408807	126408882
chr10	126560632	126560707
chr10	126607907	126608082
chr10	126613907	126613932
chr10	126614707	126615082
chr10	126762632	126762657
chr10	126776007	126776182
chr10	126776457	126776507
chr10	126944282	126944382
chr10	126945382	126945632
chr10	126946157	126946357
chr10	126947882	126948032
chr10	126949157	126949182
chr10	126963982	126964007
chr10	127025407	127025457
chr10	127027407	127027507
chr10	127027732	127027757
chr10	127060432	127060632
chr10	127528132	127528257
chr10	127530532	127530557
chr10	127531732	127531907
chr10	127533932	127533957
chr10	127613732	127613757
chr10	127625532	127625832
chr10	127721357	127721407
chr10	127911507	127911582
chr10	128105857	128105982
chr10	128174482	128174507
chr10	128332807	128332882
chr10	128333382	128333407
chr11	3023250	3023475
chr11	3083550	3083575
chr11	3084125	3084150
chr11	3085850	3085950
chr11	3192200	3192400
chr11	3192650	3192750
chr11	3192975	3193150
chr11	3193425	3193475
chr11	3248800	3248975
chr11	3271625	3271650
chr11	3417550	3417650
chr11	3605400	3605525
chr11	3892450	3892475
chr11	4146225	4146525
chr11	4170850	4170875
chr11	4361175	4361225
chr11	4706175	4706550
chr11	4765875	4766200
chr11	4783150	4783225
chr11	4961950	4962075
chr11	5060775	5060950
chr11	5061300	5061350
chr11	5064725	5064800
chr11	5139800	5139875
chr11	5385300	5385525
chr11	5463000	5463225
chr11	5607650	5607700
chr11	5641300	5641525
chr11	5642250	5642350
chr11	5872350	5872450
chr11	5939100	5939300
chr11	6387200	6387225
chr11	7323400	7323525
chr11	7323750	7323825
chr11	8368625	8368775
chr11	8524800	8524850
chr11	8535725	8536175
chr11	8542075	8542125
chr11	9014400	9014450
chr11	11721575	11721675
chr11	11722850	11723025
chr11	11849125	11849225
chr11	11925725	11926050
chr11	12711200	12711425
chr11	12711675	12711975
chr11	16161200	16161600
chr11	17911050	17911425
chr11	18777600	18777775
chr11	18927425	18927600
chr11	18974275	18974500
chr11	19729725	19729825
chr11	19730775	19731025
chr11	19775825	19775850
chr11	19820525	19820675
chr11	19887375	19887400
chr11	19935725	19935825
chr11	20300400	20300650
chr11	20300975	20301225
chr11	20355025	20355325
chr11	20355700	20355725
chr11	20356475	20356500
chr11	20432325	20432500
chr11	20531325	20531475
chr11	20555975	20556075
chr11	21534750	21534775
chr11	21897025	21897050
chr11	21897350	21897375
chr11	21907450	21907475
chr11	22520925	22521100
chr11	22522000	22522100
chr11	22682950	22683025
chr11	22699125	22699200
chr11	22730225	22730525
chr11	22948275	22948300
chr11	23104125	23104175
chr11	23949200	23949550
chr11	24044775	24044925
chr11	26003850	26003975
chr11	30098200	30098225
chr11	30098475	30098500
chr11	31849550	31849725
chr11	32061475	32061800
chr11	32062175	32062500
chr11	33081100	33081125
chr11	33101350	33101400
chr11	33973825	33974075
chr11	34129000	34129200
chr11	34991779	34991804
chr11	35654454	35654554
chr11	35814729	35815104
chr11	43440154	43440229
chr11	43466979	43467004
chr11	43580354	43580679
chr11	43649879	43650254
chr11	44424354	44424929
chr11	44427154	44427454
chr11	44510554	44510604
chr11	44574854	44575379
chr11	45740104	45740479
chr11	45870129	45870229
chr11	45882229	45882329
chr11	45929304	45929329
chr11	48593029	48593229
chr11	48602154	48602204
chr11	48603729	48604054
chr11	48651954	48651979
chr11	48669804	48669854
chr11	48670204	48670554
chr11	48672554	48672829
chr11	49063929	49063954
chr11	49463954	49464279
chr11	49619729	49619979
chr11	49821904	49822029
chr11	50029454	50029479
chr11	50038304	50038479
chr11	50044929	50045129
chr11	50062454	50062479
chr11	50184954	50184979
chr11	50270654	50270754
chr11	50582754	50583354
chr11	51460829	51460854
chr11	51495029	51495429
chr11	51517229	51517279
chr11	51599529	51599729
chr11	51980754	51980804
chr11	52033804	52034154
chr11	52036454	52036679
chr11	52038004	52038129
chr11	52159829	52159929
chr11	52164554	52164629
chr11	52203529	52203604
chr11	53280054	53280254
chr11	53300704	53300754
chr11	53403754	53404104
chr11	53549254	53549379
chr11	53572329	53572454
chr11	53573129	53573279
chr11	53573829	53573929
chr11	53576104	53576154
chr11	53663404	53663754
chr11	54170204	54170404
chr11	54787379	54787479
chr11	54927229	54927329
chr11	55206079	55206254
chr11	55930229	55930279
chr11	57281282	57281357
chr11	57638832	57639082
chr11	57747782	57748332
chr11	57776207	57776232
chr11	58052607	58052732
chr11	58114782	58114907
chr11	58115382	58115432
chr11	58115957	58116082
chr11	58807882	58808157
chr11	59990107	59990157
chr11	59990407	59990432
chr11	60023957	60024032
chr11	60180232	60180257
chr11	60197132	60197357
chr11	60198607	60198807
chr11	60253857	60253907
chr11	60291982	60292007
chr11	60736532	60736857
chr11	60917882	60918182
chr11	60960132	60960182
chr11	61151107	61151132
chr11	61175432	61175507
chr11	61221132	61221407
chr11	61223657	61224007
chr11	61433232	61433557
chr11	61433782	61434007
chr11	62302832	62302932
chr11	62325007	62325582
chr11	62427057	62427457
chr11	62459507	62459532
chr11	62489282	62489557
chr11	62570257	62570757
chr11	62571682	62571707
chr11	62946357	62946632
chr11	63026582	63026807
chr11	63269932	63270232
chr11	63607707	63607732
chr11	63711607	63711632
chr11	63712132	63712282
chr11	63738807	63739207
chr11	63740482	63740607
chr11	63765532	63765632
chr11	63766432	63766632
chr11	63770807	63771032
chr11	66719332	66719832
chr11	66796332	66796507
chr11	66798032	66798732
chr11	66825457	66825482
chr11	66831757	66831957
chr11	66834182	66834382
chr11	66834607	66834807
chr11	66844382	66844482
chr11	66844732	66844807
chr11	66899132	66899282
chr11	67159432	67159682
chr11	67193382	67193507
chr11	68198982	68199057
chr11	68379932	68380257
chr11	68880682	68880707
chr11	68931407	68931582
chr11	68947707	68947857
chr11	68948357	68948382
chr11	68964082	68964107
chr11	69064982	69065307
chr11	69203882	69204207
chr11	69223107	69223132
chr11	69223432	69223482
chr11	69229582	69229607
chr11	69231132	69231157
chr11	69231807	69231907
chr11	69232257	69232357
chr11	69233957	69234032
chr11	69413032	69413057
chr11	69413807	69413932
chr11	69427457	69427807
chr11	69528982	69529332
chr11	69532957	69533132
chr11	69668932	69668957
chr11	69690432	69690807
chr11	69842882	69843132
chr11	70040032	70040082
chr11	70323582	70323907
chr11	70436707	70436932
chr11	70494432	70494482
chr11	70495507	70495557
chr11	72168482	72168782
chr11	72242082	72242457
chr11	72243107	72243282
chr11	72389882	72390057
chr11	73094932	73095557
chr11	74336607	74336632
chr11	74340007	74340307
chr11	74343332	74343607
chr11	74360957	74360982
chr11	74423782	74423957
chr11	74425107	74425132
chr11	74451357	74451682
chr11	74652282	74652307
chr11	74980507	74980607
chr11	75048207	75048407
chr11	75095482	75095582
chr11	75104382	75104757
chr11	75213682	75213732
chr11	75281582	75281732
chr11	75780557	75780782
chr11	76100857	76101257
chr11	76106657	76106682
chr11	76164857	76164957
chr11	76188282	76188357
chr11	76250582	76250657
chr11	76270407	76270457
chr11	76307582	76307882
chr11	76309607	76309932
chr11	76459482	76459832
chr11	76461132	76461432
chr11	76906782	76907057
chr11	77280632	77280757
chr11	77281432	77281582
chr11	77284857	77285157
chr11	77311582	77311632
chr11	77321557	77322057
chr11	77443832	77444207
chr11	77579132	77579207
chr11	77579782	77580057
chr11	77606632	77607007
chr11	77673657	77673682
chr11	77686307	77686382
chr11	77730507	77730907
chr11	77767432	77767482
chr11	77767907	77767982
chr11	77793832	77794107
chr11	78171832	78171857
chr11	78174007	78174332
chr11	78210507	78210557
chr11	78210907	78211307
chr11	78249382	78249807
chr11	78267307	78267507
chr11	78268957	78268982
chr11	78301732	78302057
chr11	78304457	78304582
chr11	78828482	78828657
chr11	79037957	79038282
chr11	79418682	79418757
chr11	79500232	79500732
chr11	79565782	79566032
chr11	80103357	80103382
chr11	80117382	80117507
chr11	80703057	80703107
chr11	80947807	80947882
chr11	80965757	80965832
chr11	80966532	80966657
chr11	81426582	81427057
chr11	81427407	81427682
chr11	82659307	82659457
chr11	83232407	83232482
chr11	83253807	83254107
chr11	83256457	83256757
chr11	83666932	83667082
chr11	83993007	83993032
chr11	84552432	84552482
chr11	84578157	84578232
chr11	84594432	84594682
chr11	84732857	84733032
chr11	84757432	84757532
chr11	84997707	84997982
chr11	85527957	85528057
chr11	85655457	85655757
chr11	85656882	85656982
chr11	85657682	85657707
chr11	85658082	85658532
chr11	86400757	86400882
chr11	86688532	86688632
chr11	86707682	86708032
chr11	87408957	87409032
chr11	87523507	87523532
chr11	87533857	87534132
chr11	87592157	87592257
chr11	87630507	87630557
chr11	87780007	87780132
chr11	87782407	87782582
chr11	87823007	87823457
chr11	87840857	87840907
chr11	87841382	87841907
chr11	87952707	87952757
chr11	87975607	87975907
chr11	87987132	87987157
chr11	88001207	88001482
chr11	88007682	88007882
chr11	88029682	88030007
chr11	88065757	88065957
chr11	88121707	88121882
chr11	88218932	88219032
chr11	88396757	88397207
chr11	88551199	88551599
chr11	88589799	88590124
chr11	88684299	88684699
chr11	88723674	88723724
chr11	88734474	88734524
chr11	88758999	88759149
chr11	88848224	88848299
chr11	88919874	88920149
chr11	88922299	88922324
chr11	88930824	88930849
chr11	88961974	88962049
chr11	89159549	89159774
chr11	89407624	89407799
chr11	89971374	89971424
chr11	90031299	90031624
chr11	90279149	90279299
chr11	90558824	90559049
chr11	90559299	90559524
chr11	93999049	93999074
chr11	93999874	93999924
chr11	94010999	94011024
chr11	94020899	94020974
chr11	94021774	94021874
chr11	94104474	94104524
chr11	94126574	94126724
chr11	94138299	94138624
chr11	94594124	94594374
chr11	94840224	94840549
chr11	94966724	94967149
chr11	94967924	94968524
chr11	94988324	94988424
chr11	95071574	95071674
chr11	95093024	95093049
chr11	95093274	95093574
chr11	95120449	95120674
chr11	95382074	95382399
chr11	95382899	95383324
chr11	95395099	95395499
chr11	95439124	95439324
chr11	95446349	95446774
chr11	95479599	95479624
chr11	95569624	95569799
chr11	95693049	95693249
chr11	95737374	95737974
chr11	95773049	95773124
chr11	95842249	95842724
chr11	95843124	95843349
chr11	95844074	95844099
chr11	96051349	96051999
chr11	96059924	96060074
chr11	96061774	96061824
chr11	96122874	96122899
chr11	96156174	96156199
chr11	96172849	96173299
chr11	96180499	96180624
chr11	96207724	96207799
chr11	96269099	96269249
chr11	96484174	96484374
chr11	96546849	96547024
chr11	96574999	96575149
chr11	96597249	96597399
chr11	96621374	96621399
chr11	96721874	96722174
chr11	96723199	96723599
chr11	96728424	96728799
chr11	96729024	96729099
chr11	96796349	96796399
chr11	96817549	96817649
chr11	96883149	96883324
chr11	96883574	96883599
chr11	96883824	96883849
chr11	96928099	96928149
chr11	97057999	97058074
chr11	97171549	97171874
chr11	97205124	97205149
chr11	97261649	97261749
chr11	97261999	97262024
chr11	97262524	97262624
chr11	97273574	97273649
chr11	97296099	97296124
chr11	97311549	97311574
chr11	97350899	97351374
chr11	97392974	97393149
chr11	97393399	97393424
chr11	97663074	97663149
chr11	97667324	97667824
chr11	97810999	97811074
chr11	97841349	97841374
chr11	97864074	97864124
chr11	97897274	97897674
chr11	98203849	98204224
chr11	98318674	98319374
chr11	98320699	98320799
chr11	98516424	98516699
chr11	98534624	98534799
chr11	98615949	98616449
chr11	98624849	98625049
chr11	98648149	98648574
chr11	98650149	98650399
chr11	98708699	98708724
chr11	98720474	98720724
chr11	98794424	98794774
chr11	98799549	98799599
chr11	98802674	98802949
chr11	98816124	98816374
chr11	98821249	98821274
chr11	98821974	98821999
chr11	98823849	98824099
chr11	98825824	98825849
chr11	98826149	98826249
chr11	100136899	100136949
chr11	100139199	100139249
chr11	100148399	100148674
chr11	100159824	100159849
chr11	100416974	100417199
chr11	100484249	100484324
chr11	100518624	100518649
chr11	100534624	100534674
chr11	100562824	100562849
chr11	100563099	100563149
chr11	100820999	100821024
chr11	100844699	100845049
chr11	100928399	100928674
chr11	101195999	101196074
chr11	101557549	101557799
chr11	101558074	101558099
chr11	101633824	101634024
chr11	101674574	101674924
chr11	101676199	101676449
chr11	101922499	101922699
chr11	101999724	101999849
chr11	102170349	102170549
chr11	102171299	102171474
chr11	102298874	102298949
chr11	102299649	102299699
chr11	102327399	102327424
chr11	102429774	102429874
chr11	102434099	102434449
chr11	102442874	102442899
chr11	102635274	102635424
chr11	102636249	102636374
chr11	102754174	102754299
chr11	102941574	102941599
chr11	102942074	102942099
chr11	102958749	102958899
chr11	103019849	103020149
chr11	103020374	103020699
chr11	103022924	103023124
chr11	103060699	103060724
chr11	103153749	103153899
chr11	103193799	103194224
chr11	103195274	103195524
chr11	103220424	103220849
chr11	103221674	103221824
chr11	103268199	103268224
chr11	103620174	103620324
chr11	103656999	103657074
chr11	103670499	103670524
chr11	103822749	103822899
chr11	104019249	104019399
chr11	104139549	104139899
chr11	104150299	104150324
chr11	104150549	104150849
chr11	104151299	104151374
chr11	104171824	104171849
chr11	104985374	104985674
chr11	105209074	105209499
chr11	105881299	105881324
chr11	105881549	105881574
chr11	105882049	105882074
chr11	106434899	106434924
chr11	106584474	106584499
chr11	106876349	106876499
chr11	106880024	106880224
chr11	107171974	107172024
chr11	107227849	107227874
chr11	107274874	107274899
chr11	107278499	107278599
chr11	107279199	107279249
chr11	107297049	107297599
chr11	107310399	107310624
chr11	107373324	107373349
chr11	107843874	107844174
chr11	107844649	107844774
chr11	108770824	108771224
chr11	108772274	108772424
chr11	109105874	109106174
chr11	109173574	109173724
chr11	109192699	109193074
chr11	109281649	109281849
chr11	109302449	109302749
chr11	109721924	109722224
chr11	112672424	112672474
chr11	113026424	113026749
chr11	113033724	113034099
chr11	113187799	113187999
chr11	113262299	113262449
chr11	113473649	113473999
chr11	113647124	113647174
chr11	113933324	113933524
chr11	114333799	114333874
chr11	114340124	114340324
chr11	114346899	114346949
chr11	114432974	114433224
chr11	114489474	114489749
chr11	114502099	114502299
chr11	114598199	114598299
chr11	114647724	114647749
chr11	114691599	114691699
chr11	114942199	114942324
chr11	115014974	115015299
chr11	115035399	115035424
chr11	115111049	115111074
chr11	115111374	115111424
chr11	115112274	115112424
chr11	115131874	115132124
chr11	115206399	115206524
chr11	115289299	115289374
chr11	115492974	115493224
chr11	115493749	115493799
chr11	115691774	115692174
chr11	115694549	115694624
chr11	115746849	115746899
chr11	115849849	115849924
chr11	115866174	115866549
chr11	115879749	115879774
chr11	115969074	115969099
chr11	116082324	116082349
chr11	116180274	116180824
chr11	116290674	116290949
chr11	116292149	116292224
chr11	116307374	116307674
chr11	116394574	116394624
chr11	116395499	116395849
chr11	116504549	116504899
chr11	116505124	116505274
chr11	116746674	116746799
chr11	116802099	116802199
chr11	116855674	116855799
chr11	116879724	116880099
chr11	116953299	116953349
chr11	116968324	116968349
chr11	117018249	117018299
chr11	117037549	117037974
chr11	117128849	117129124
chr11	117169374	117169574
chr11	117169924	117169974
chr11	117181974	117182074
chr11	117187549	117187624
chr11	117246274	117246474
chr11	117255874	117255999
chr11	117256924	117256949
chr11	117269224	117269249
chr11	117269824	117269849
chr11	117278299	117278424
chr11	117341599	117341649
chr11	117387099	117387174
chr11	117387424	117387449
chr11	117459574	117459824
chr11	117469574	117469599
chr11	117470049	117470299
chr11	117489774	117489799
chr11	117547224	117547624
chr11	117548249	117548274
chr11	117740274	117740374
chr11	117741024	117741049
chr11	117749599	117749749
chr11	117750299	117750499
chr11	117751874	117752074
chr11	117792174	117792274
chr11	117793574	117793849
chr11	117811124	117811149
chr11	117824524	117824599
chr11	117825699	117825724
chr11	117828574	117828724
chr11	117836599	117837574
chr11	117837824	117837874
chr11	117869274	117869474
chr11	118430174	118430299
chr11	118599699	118599949
chr11	118600349	118600524
chr11	118601449	118601574
chr11	118836774	118836999
chr11	118860049	118860324
chr11	118898249	118898524
chr11	118913199	118913299
chr11	118917574	118917849
chr11	118952924	118953049
chr11	119166799	119166974
chr11	119224849	119225399
chr11	119243499	119243524
chr11	119455449	119455474
chr11	119518949	119519124
chr11	120031249	120031299
chr11	120101699	120101724
chr11	120113049	120113249
chr11	120114274	120114524
chr11	120168899	120168949
chr11	120169174	120169699
chr11	120172124	120172149
chr11	120590899	120590999
chr11	120661299	120661549
chr12	3550375	3550550
chr12	3781525	3781900
chr12	3870800	3870950
chr12	3960759	3960859
chr12	8326823	8327198
chr12	8645673	8645748
chr12	9578148	9578198
chr12	11184963	11185013
chr12	11185538	11185938
chr12	12183045	12183570
chr12	12330320	12330695
chr12	12407945	12408145
chr12	12428395	12428420
chr12	12817370	12817420
chr12	12817970	12817995
chr12	12835245	12835370
chr12	12994368	12994443
chr12	17563551	17563901
chr12	21117196	21117596
chr12	21118396	21118746
chr12	21173421	21173971
chr12	21840421	21840621
chr12	25777110	25777485
chr12	25786385	25786485
chr12	26160572	26160597
chr12	29274347	29274597
chr12	30788138	30788313
chr12	32977693	32977818
chr12	33594968	33594993
chr12	33595743	33596018
chr12	33814343	33814618
chr12	33860818	33861043
chr12	34064868	34065318
chr12	36611531	36611681
chr12	38500721	38500946
chr12	40236539	40236914
chr12	41571014	41571164
chr12	50475785	50475960
chr12	50492710	50492935
chr12	53482867	53482992
chr12	53484217	53484467
chr12	53497467	53497492
chr12	53604717	53604742
chr12	54011917	54011992
chr12	55169061	55169161
chr12	55263786	55263836
chr12	55293111	55293236
chr12	55413611	55413761
chr12	55414136	55414786
chr12	55418111	55418586
chr12	55647211	55647461
chr12	56478757	56478782
chr12	57399475	57399725
chr12	57620875	57620900
chr12	57622250	57622275
chr12	57642075	57642400
chr12	57782000	57782850
chr12	57796575	57796600
chr12	57796850	57796900
chr12	57800975	57801175
chr12	58640250	58640350
chr12	58643300	58643875
chr12	70189282	70189507
chr12	70577907	70577982
chr12	70794657	70794707
chr12	70858832	70858857
chr12	70859082	70859182
chr12	71336232	71336507
chr12	71578657	71578907
chr12	71900757	71900832
chr12	72069307	72069482
chr12	72070857	72070957
chr12	72398132	72398257
chr12	72879235	72879435
chr12	73216849	73217024
chr12	73750124	73750149
chr12	73795099	73795124
chr12	73795974	73796224
chr12	73846424	73846649
chr12	73933799	73933874
chr12	73935774	73936149
chr12	73936524	73936849
chr12	73944274	73944399
chr12	73945299	73945349
chr12	74018274	74018349
chr12	74018849	74018924
chr12	74077699	74078049
chr12	74147749	74147899
chr12	74187424	74187449
chr12	74550299	74550324
chr12	74551149	74551449
chr12	74617799	74617824
chr12	74618324	74618574
chr12	74638699	74638899
chr12	75384999	75385074
chr12	76490322	76490647
chr12	76749347	76749647
chr12	77172922	77173322
chr12	77182897	77182972
chr12	77234147	77234347
chr12	77316122	77316147
chr12	77597447	77597597
chr12	77649197	77649247
chr12	77795972	77796347
chr12	77938122	77938447
chr12	77938747	77938797
chr12	78066147	78066347
chr12	78882422	78882722
chr12	80012622	80012897
chr12	80713672	80714147
chr12	80909647	80909722
chr12	80952947	80953247
chr12	80953772	80953872
chr12	81067797	81067822
chr12	81124422	81124447
chr12	81217972	81218047
chr12	81263522	81263597
chr12	81625389	81625464
chr12	81625714	81625764
chr12	81626864	81626889
chr12	81728589	81728639
chr12	82023989	82024089
chr12	82888264	82888489
chr12	83570939	83571339
chr12	83571714	83571789
chr12	84826052	84826102
chr12	84828727	84828902
chr12	84830902	84830927
chr12	85404177	85404502
chr12	85515902	85516027
chr12	85516652	85516702
chr12	85552252	85552327
chr12	85930702	85930927
chr12	85966052	85966327
chr12	86198777	86198827
chr12	86199752	86199777
chr12	86510397	86510772
chr12	86792747	86792772
chr12	86826772	86826872
chr12	86828672	86829022
chr12	87558197	87558222
chr12	87743647	87744072
chr12	87774272	87774422
chr12	87811897	87812147
chr12	88142547	88142572
chr12	88143297	88143447
chr12	88165297	88165497
chr12	88165872	88166147
chr12	88173372	88173397
chr12	88208997	88209022
chr12	88228972	88229072
chr12	88235522	88235572
chr12	88253447	88253697
chr12	88273797	88273822
chr12	88315672	88315797
chr12	88325297	88325322
chr12	88620897	88621122
chr12	92845908	92845933
chr12	92846258	92846358
chr12	99912735	99912935
chr12	99913185	99913435
chr12	99972835	99972960
chr12	100322360	100322810
chr12	100650710	100650760
chr12	100651060	100651085
chr12	100812535	100812835
chr12	100865960	100866310
chr12	101211060	101211335
chr12	101211935	101212160
chr12	101440010	101440435
chr12	104563710	104563785
chr12	105686485	105686685
chr12	106084085	106084135
chr12	106301885	106302235
chr12	106463135	106463310
chr12	106497560	106497610
chr12	107141335	107141560
chr12	107200910	107201185
chr12	107413460	107413485
chr12	107414010	107414060
chr12	107617535	107617835
chr12	107712960	107713060
chr12	109142328	109142353
chr12	109153678	109153753
chr12	109244553	109244853
chr12	109531253	109531428
chr12	109996078	109996278
chr12	110197628	110197728
chr12	111654703	111654728
chr12	111657053	111657278
chr12	111723303	111723353
chr12	111830078	111830103
chr12	112229703	112229928
chr12	112230353	112230878
chr12	112513553	112513578
chr12	113931853	113931878
chr12	114115903	114115928
chr12	114384278	114384303
chr12	114460453	114460553
chr12	117286028	117286128
chr12	118927064	118927264
chr12	119696171	119696621
chr12	120075446	120075521
chr12	120087321	120087546
chr12	120088146	120088196
chr12	120093496	120093946
chr12	120591296	120591346
chr13	3221200	3221225
chr13	3360475	3360600
chr13	3405875	3406275
chr13	12389059	12389234
chr13	13507641	13507866
chr13	13609091	13609391
chr13	14057866	14058166
chr13	15850896	15851246
chr13	18216404	18216604
chr13	21032279	21032479
chr13	21292354	21292654
chr13	21326354	21326579
chr13	21418129	21418154
chr13	21418829	21419129
chr13	21801829	21802029
chr13	22011029	22011054
chr13	22020429	22020729
chr13	22066154	22066354
chr13	22143054	22143104
chr13	23493379	23493404
chr13	23493629	23493804
chr13	23526404	23526604
chr13	23538604	23538729
chr13	23610879	23610904
chr13	23616529	23616879
chr13	25207879	25207954
chr13	28872379	28872479
chr13	29049629	29050029
chr13	29051504	29051704
chr13	29302704	29302879
chr13	31893029	31893504
chr13	31902654	31902729
chr13	33854779	33854879
chr13	34241154	34241329
chr13	34246804	34247079
chr13	34248229	34248254
chr13	34249554	34249679
chr13	34340754	34341104
chr13	34379729	34379829
chr13	34736479	34736554
chr13	35830004	35830279
chr13	35944629	35944729
chr13	37404103	37404178
chr13	37404553	37404778
chr13	37525978	37526503
chr13	37528253	37528503
chr13	37544503	37544603
chr13	37545003	37545353
chr13	37917053	37917103
chr13	37917378	37917678
chr13	37918678	37918728
chr13	37945828	37945953
chr13	38055503	38055578
chr13	38169128	38169228
chr13	38171378	38171403
chr13	38172078	38172128
chr13	38262728	38262978
chr13	38382253	38382578
chr13	38672403	38672753
chr13	39919628	39919678
chr13	40745395	40745420
chr13	40812320	40812445
chr13	40818070	40818795
chr13	40826295	40826470
chr13	40839870	40840070
chr13	40982070	40982145
chr13	41011870	41012120
chr13	41039745	41040145
chr13	41180345	41180820
chr13	41186745	41186920
chr13	41240820	41241170
chr13	41241770	41241945
chr13	43296597	43296747
chr13	43310472	43310497
chr13	43356722	43356872
chr13	43598847	43598872
chr13	43675122	43675472
chr13	43959772	43960297
chr13	43960572	43960722
chr13	44676297	44676347
chr13	44677897	44678097
chr13	44730797	44730847
chr13	44964822	44965147
chr13	45048122	45048422
chr13	46905447	46905622
chr13	47070647	47070772
chr13	47368772	47369172
chr13	48226032	48226507
chr13	48255607	48255657
chr13	48323207	48323307
chr13	48623807	48624207
chr13	48641082	48641107
chr13	48641407	48641432
chr13	48827057	48827182
chr13	48828032	48828257
chr13	50417897	50418197
chr13	51059497	51059872
chr13	51061047	51061272
chr13	51711198	51711298
chr13	51712023	51712373
chr13	52680712	52680787
chr13	52733437	52733662
chr13	53279537	53279887
chr13	53330210	53330560
chr13	53489285	53489635
chr13	53490210	53490235
chr13	53556810	53556985
chr13	53557360	53557635
chr13	53571335	53571485
chr13	54311273	54311348
chr13	54311598	54311698
chr13	54398073	54398148
chr13	54493689	54493714
chr13	54548364	54548564
chr13	54925564	54925764
chr13	54988864	54989139
chr13	55057064	55057139
chr13	55284089	55284314
chr13	55291114	55291614
chr13	55440714	55440864
chr13	55480239	55480414
chr13	55480639	55480864
chr13	55572689	55573089
chr13	55703264	55703289
chr13	55859239	55859289
chr13	55932639	55932839
chr13	56064664	56064989
chr13	56244664	56244789
chr13	56253239	56253564
chr13	56310364	56310514
chr13	56322339	56322889
chr13	56323264	56323564
chr13	56361939	56362014
chr13	56523889	56523914
chr13	57383814	57383964
chr13	58460513	58460538
chr13	58573113	58573163
chr13	58573963	58573988
chr13	58577088	58577138
chr13	58577938	58577963
chr13	58910013	58910063
chr13	59006913	59006963
chr13	59056188	59056388
chr13	59112913	59112963
chr13	59160738	59160763
chr13	59161638	59161663
chr13	59658038	59658138
chr13	59658888	59659113
chr13	59758413	59758688
chr13	59827763	59827938
chr13	59944188	59944513
chr13	60582538	60582613
chr13	60839313	60839463
chr13	60839813	60840113
chr13	62956037	62956412
chr13	63372014	63372039
chr13	63664861	63664886
chr13	63667686	63667811
chr13	63670636	63670661
chr13	64002786	64002811
chr13	64445629	64445654
chr13	65277617	65277817
chr13	65344717	65344817
chr13	65412567	65412617
chr13	67209489	67209939
chr13	67522289	67522314
chr13	67601239	67601364
chr13	67784084	67784109
chr13	67945109	67945309
chr13	67945559	67945709
chr13	68747331	68747356
chr13	70373306	70373656
chr13	72430057	72430082
chr13	72762675	72762750
chr13	72777674	72777749
chr13	73297721	73298221
chr13	73388846	73389046
chr13	73389671	73389721
chr13	73543171	73543521
chr13	73829896	73830271
chr13	73900946	73901121
chr13	73901946	73902121
chr13	73902996	73903121
chr13	74536821	74537171
chr13	74577646	74577671
chr13	74672396	74672646
chr13	78318839	78318889
chr13	78343064	78343339
chr13	78567014	78567214
chr13	81566687	81566712
chr13	81783387	81783412
chr13	83854606	83854956
chr13	83884864	83884914
chr13	84487445	84488070
chr13	91026366	91026566
chr13	94383027	94383077
chr13	95472931	95472956
chr13	95476631	95476981
chr13	95480956	95480981
chr13	95628181	95628431
chr13	95638356	95638506
chr13	95638831	95638881
chr13	95653306	95653356
chr13	96304406	96304506
chr13	96305381	96305606
chr13	96489956	96490181
chr13	96800656	96801181
chr13	98004956	98005356
chr13	98065856	98065881
chr13	98786398	98786448
chr13	98801273	98801623
chr13	99069023	99069098
chr13	99136173	99136198
chr13	99274223	99274448
chr13	99274873	99275048
chr13	99359048	99359223
chr13	99660848	99661023
chr13	100123098	100123198
chr13	101382898	101383198
chr13	101662098	101662198
chr13	102464098	102464198
chr13	102465848	102466098
chr13	102489498	102489823
chr13	103630373	103630423
chr13	103698098	103698198
chr13	104929948	104929973
chr13	105729973	105730248
chr13	108390695	108390795
chr13	108466395	108466495
chr13	108744847	108745047
chr13	109906355	109906730
chr13	110020905	110020955
chr13	110050830	110050855
chr13	110051105	110051180
chr13	110231280	110231305
chr13	110422555	110422930
chr13	110423305	110423580
chr13	110475430	110475480
chr13	110566255	110566630
chr13	110568755	110568905
chr13	110808555	110809580
chr13	112187930	112187980
chr13	112188380	112188430
chr13	112328030	112328130
chr13	112890930	112891030
chr13	112987155	112987405
chr13	113230305	113230455
chr13	113252680	113252855
chr13	113253930	113253980
chr13	113542080	113542180
chr13	114525830	114525905
chr13	114526905	114526930
chr13	115246380	115246705
chr13	117087676	117087776
chr13	117500301	117500376
chr13	117501051	117501226
chr13	118078476	118078701
chr14	8683980	8684030
chr14	8830110	8830260
chr14	8887285	8887410
chr14	9051358	9051408
chr14	9132833	9133008
chr14	9293003	9293203
chr14	12388947	12389297
chr14	12946672	12946797
chr14	13174072	13174122
chr14	13383972	13384072
chr14	14734497	14734672
chr14	17075872	17075922
chr14	17408197	17408247
chr14	18465572	18465597
chr14	19159446	19159571
chr14	19874513	19874813
chr14	20525676	20526076
chr14	21459320	21459445
chr14	21618020	21618345
chr14	21895195	21895245
chr14	22502320	22502345
chr14	22672795	22672820
chr14	22673170	22673195
chr14	22805170	22805545
chr14	24824195	24824520
chr14	25073057	25073257
chr14	26137527	26137927
chr14	27524902	27524927
chr14	27926952	27927002
chr14	28487402	28487552
chr14	29320770	29320970
chr14	29331520	29331645
chr14	31167327	31167352
chr14	31343877	31343902
chr14	32047177	32047452
chr14	33441802	33442027
chr14	34132894	34132969
chr14	34769294	34769494
chr14	35048169	35048494
chr14	35176194	35176569
chr14	35176894	35177294
chr14	35341644	35341719
chr14	35361819	35362019
chr14	35362594	35362669
chr14	35383519	35383794
chr14	35474144	35474294
chr14	35474569	35474594
chr14	35476719	35476894
chr14	35582219	35582394
chr14	35636444	35636694
chr14	44110373	44110523
chr14	44314298	44314323
chr14	46065073	46065398
chr14	46159798	46159823
chr14	46160048	46160223
chr14	46170798	46170823
chr14	46172273	46172298
chr14	46186273	46186573
chr14	46310573	46310823
chr14	47017973	47017998
chr14	47694098	47694248
chr14	47706298	47706548
chr14	47973998	47974248
chr14	48217573	48217723
chr14	49274224	49274274
chr14	49274774	49274924
chr14	49282024	49282049
chr14	49284524	49284674
chr14	49293299	49293399
chr14	49610474	49610749
chr14	50067424	50067474
chr14	50449574	50449674
chr14	50682174	50682324
chr14	51523624	51523649
chr14	51682924	51683324
chr14	51684549	51684599
chr14	52099999	52100174
chr14	52642549	52642724
chr14	52739099	52739149
chr14	52766249	52766499
chr14	52877499	52877624
chr14	52935949	52935974
chr14	54847346	54848221
chr14	54961581	54961756
chr14	55003332	55003357
chr14	55036657	55036982
chr14	55333032	55333282
chr14	55684241	55684316
chr14	55690916	55690966
chr14	55704666	55705066
chr14	55732841	55733116
chr14	56139241	56139366
chr14	56253941	56254091
chr14	56482566	56482916
chr14	58026502	58026602
chr14	58161402	58161452
chr14	58467052	58467252
chr14	58695252	58695277
chr14	60795927	60796002
chr14	61173227	61173402
chr14	61762677	61763052
chr14	61913327	61913877
chr14	61950152	61950477
chr14	62269502	62269527
chr14	62950352	62950552
chr14	63417502	63417577
chr14	63695177	63695352
chr14	63696152	63696202
chr14	63864002	63864077
chr14	63874877	63875002
chr14	64414127	64414377
chr14	65059152	65059202
chr14	65246977	65247127
chr14	65768802	65769127
chr14	65788852	65789127
chr14	65962927	65962952
chr14	67410727	67410927
chr14	67807302	67807327
chr14	67807577	67807652
chr14	68506302	68506452
chr14	68669627	68669902
chr14	70107252	70107402
chr14	70394627	70394752
chr14	70395002	70395202
chr14	70474577	70474727
chr14	70475002	70475077
chr14	71017677	71018127
chr14	71023602	71023627
chr14	73248250	73248275
chr14	73952527	73952577
chr14	76167927	76168027
chr14	76234627	76234652
chr14	76234977	76235152
chr14	76270527	76270677
chr14	76551902	76552152
chr14	76553352	76553377
chr14	76666327	76666377
chr14	76666952	76667127
chr14	76825202	76825577
chr14	76842102	76842177
chr14	76866777	76866977
chr14	76879727	76879852
chr14	76902952	76903352
chr14	76904327	76904452
chr14	76905377	76905402
chr14	76905777	76906052
chr14	76932677	76932802
chr14	76998427	76999027
chr14	77140102	77140477
chr14	78442252	78442277
chr14	78602702	78602877
chr14	79027727	79027977
chr14	79132602	79132752
chr14	79175677	79175802
chr14	79887402	79887477
chr14	80168777	80168977
chr14	84846958	84847058
chr14	86795854	86796204
chr14	99438535	99438860
chr14	99739435	99739585
chr14	100185635	100186010
chr14	100683835	100684110
chr14	100877035	100877160
chr14	102180686	102180711
chr14	102181336	102181386
chr14	106298068	106298543
chr14	106319868	106320168
chr14	118836963	118837063
chr14	118873487	118873587
chr14	119096055	119096230
chr14	119113255	119113455
chr14	120537140	120537390
chr14	121230992	121231317
chr14	121850242	121850567
chr14	121855092	121855142
chr14	121856217	121856417
chr14	122622942	122623342
chr14	122628492	122628542
chr14	122654742	122655067
chr14	122655667	122655817
chr14	122670642	122670767
chr14	122805117	122805417
chr14	122852742	122852842
chr14	122867242	122867392
chr14	122867967	122867992
chr14	122868267	122868442
chr14	124591692	124591767
chr15	5019110	5019360
chr15	5191735	5192035
chr15	6336685	6336710
chr15	7032010	7032135
chr15	8518760	8518860
chr15	8519360	8519410
chr15	8545460	8545510
chr15	8577160	8577460
chr15	8579385	8579660
chr15	9024376	9024401
chr15	10653255	10653580
chr15	11336830	11336930
chr15	11337280	11337430
chr15	11832905	11833030
chr15	11967180	11967380
chr15	11969555	11969705
chr15	12304980	12305005
chr15	12305305	12305680
chr15	12479005	12479255
chr15	12480330	12480380
chr15	12935830	12935905
chr15	25261905	25261955
chr15	25370805	25371055
chr15	25562830	25562955
chr15	25608230	25608280
chr15	25622405	25622530
chr15	25684455	25684730
chr15	25692155	25692280
chr15	25703855	25703880
chr15	27780766	27780941
chr15	27835066	27835441
chr15	27867041	27867116
chr15	27867366	27867441
chr15	27981166	27981191
chr15	28000816	28001066
chr15	28084841	28084866
chr15	28111716	28112066
chr15	31227016	31227266
chr15	31347916	31347991
chr15	31348491	31349141
chr15	32708716	32708766
chr15	33946666	33946816
chr15	33951866	33952066
chr15	34107316	34107516
chr15	35222616	35223166
chr15	35256391	35256666
chr15	36081691	36082066
chr15	36304091	36304191
chr15	36398741	36399241
chr15	36435266	36435441
chr15	36508241	36508541
chr15	36618316	36618466
chr15	36645816	36646166
chr15	36818866	36819141
chr15	36909591	36909791
chr15	37065491	37065566
chr15	37145591	37145691
chr15	38176866	38177191
chr15	38177716	38177891
chr15	38336416	38336441
chr15	38382866	38382891
chr15	38400166	38400491
chr15	38402216	38402241
chr15	38403166	38403866
chr15	38770372	38770597
chr15	40995322	40995447
chr15	41308572	41308722
chr15	51851772	51851972
chr15	54839322	54839372
chr15	55098772	55098872
chr15	55099297	55099972
chr15	55100197	55100522
chr15	55878722	55878797
[truncated: 4,099 more rows]
